# Supplementary material for: Assessing fundamental motor skills proficiency in school-based sports physical education programs: implications for talent development
Source: Front Sports Act Living. 2025 Aug 21;7:1632930. doi: 10.3389/fspor.2025.1632930 (PMC12408699; doi:10.3389/fspor.2025.1632930)
Supplement: Supplementary file 1 [file Table1.xlsx]

## Sheet: Data
No.	School program	Class	Age	Sex	Hurdles	Jumping rope	Forward roll	Ball bouncing	Throwing and catching	Kicking and stopping the ball	FMS overall proficiency
1	Traditional PE program	IV	10	CH	4	5	3	4	4	5	Elementary FMS proficiency
2	Traditional PE program	IV	10	CH	3	4	5	3	4	4	Elementary FMS proficiency
3	Traditional PE program	IV	10	CH	3	4	3	4	3	3	Elementary FMS proficiency
4	Traditional PE program	IV	10	CH	3	4	3	4	3	3	Elementary FMS proficiency
5	Traditional PE program	IV	10	CH	4	4	3	5	3	4	Elementary FMS proficiency
6	Traditional PE program	IV	10	CH	4	4	3	5	3	4	Elementary FMS proficiency
7	Traditional PE program	IV	10	CH	3	3	3	3	3	5	Elementary FMS proficiency
8	Traditional PE program	IV	10	CH	5	3	5	4	3	5	Elementary FMS proficiency
9	Traditional PE program	IV	10	CH	1	5	3	2	2	4	Insufficient FMS proficiency
10	Traditional PE program	IV	10	CH	1	5	3	2	2	4	Insufficient FMS proficiency
11	Traditional PE program	IV	10	CH	5	5	5	2	3	5	Insufficient FMS proficiency
12	Traditional PE program	IV	10	CH	5	5	5	2	3	5	Insufficient FMS proficiency
13	Traditional PE program	IV	10	CH	0	4	3	1	0	3	Insufficient FMS proficiency
14	Traditional PE program	IV	10	CH	0	4	0	2	3	4	Insufficient FMS proficiency
15	Traditional PE program	IV	10	CH	4	4	3	2	1	0	Insufficient FMS proficiency
16	Traditional PE program	IV	10	CH	4	4	3	2	1	0	Insufficient FMS proficiency
17	Traditional PE program	IV	10	CH	0	4	2	3	3	5	Insufficient FMS proficiency
18	Traditional PE program	IV	10	CH	1	4	5	3	3	5	Insufficient FMS proficiency
19	Traditional PE program	IV	10	CH	2	4	3	3	5	3	Insufficient FMS proficiency
20	Traditional PE program	IV	10	CH	2	4	1	4	4	5	Insufficient FMS proficiency
21	Traditional PE program	IV	10	CH	0	3	2	2	3	3	Insufficient FMS proficiency
22	Traditional PE program	IV	10	CH	2	3	3	2	3	2	Insufficient FMS proficiency
23	Traditional PE program	IV	10	CH	3	3	2	2	2	0	Insufficient FMS proficiency
24	Traditional PE program	IV	10	CH	4	3	5	2	4	3	Insufficient FMS proficiency
25	Traditional PE program	IV	10	CH	4	3	5	2	4	3	Insufficient FMS proficiency
26	Traditional PE program	IV	10	CH	2	3	4	3	2	1	Insufficient FMS proficiency
27	Traditional PE program	IV	10	CH	3	3	2	3	3	5	Insufficient FMS proficiency
28	Traditional PE program	IV	10	CH	3	3	2	3	3	5	Insufficient FMS proficiency
29	Traditional PE program	IV	10	CH	1	2	5	1	4	5	Insufficient FMS proficiency
30	Traditional PE program	IV	10	CH	4	2	0	2	3	3	Insufficient FMS proficiency
31	Traditional PE program	IV	10	CH	2	2	4	3	5	3	Insufficient FMS proficiency
32	Traditional PE program	IV	10	CH	5	2	4	3	3	3	Insufficient FMS proficiency
33	Traditional PE program	IV	10	CH	5	2	4	3	4	5	Insufficient FMS proficiency
34	Traditional PE program	IV	10	CH	1	2	0	4	3	5	Insufficient FMS proficiency
35	Traditional PE program	IV	10	CH	2	2	2	4	1	4	Insufficient FMS proficiency
36	Traditional PE program	IV	10	CH	4	2	1	5	2	5	Insufficient FMS proficiency
37	Traditional PE program	IV	10	CH	5	2	1	5	3	5	Insufficient FMS proficiency
38	Traditional PE program	IV	10	CH	0	1	2	1	2	3	Insufficient FMS proficiency
39	Traditional PE program	IV	10	CH	5	1	5	1	2	3	Insufficient FMS proficiency
40	Traditional PE program	IV	10	CH	5	1	5	1	2	3	Insufficient FMS proficiency
41	Traditional PE program	IV	10	CH	1	1	4	2	1	2	Insufficient FMS proficiency
42	Traditional PE program	IV	10	CH	4	1	4	3	2	4	Insufficient FMS proficiency
43	Traditional PE program	IV	10	CH	5	1	4	3	4	5	Insufficient FMS proficiency
44	Traditional PE program	IV	10	CH	5	1	4	3	4	5	Insufficient FMS proficiency
45	Traditional PE program	IV	10	CH	2	1	4	4	3	3	Insufficient FMS proficiency
46	Traditional PE program	IV	10	CH	2	1	4	4	3	3	Insufficient FMS proficiency
47	Traditional PE program	IV	10	CH	3	1	3	4	2	3	Insufficient FMS proficiency
48	Traditional PE program	IV	10	CH	4	1	3	4	0	3	Insufficient FMS proficiency
49	Traditional PE program	IV	10	CH	0	0	0	0	1	3	Insufficient FMS proficiency
50	Traditional PE program	IV	10	CH	0	0	0	0	1	3	Insufficient FMS proficiency
51	Traditional PE program	IV	10	CH	0	0	0	0	1	2	Insufficient FMS proficiency
52	Traditional PE program	IV	10	CH	0	0	0	0	1	2	Insufficient FMS proficiency
53	Traditional PE program	IV	10	CH	0	0	1	0	2	3	Insufficient FMS proficiency
54	Traditional PE program	IV	10	CH	0	0	0	0	3	0	Insufficient FMS proficiency
55	Traditional PE program	IV	10	CH	0	0	1	0	2	3	Insufficient FMS proficiency
56	Traditional PE program	IV	10	CH	0	0	0	0	3	0	Insufficient FMS proficiency
57	Traditional PE program	IV	10	CH	4	0	4	0	2	3	Insufficient FMS proficiency
58	Traditional PE program	IV	10	CH	4	0	4	0	2	3	Insufficient FMS proficiency
59	Traditional PE program	IV	10	CH	0	0	1	1	2	3	Insufficient FMS proficiency
60	Traditional PE program	IV	10	CH	0	0	0	1	2	0	Insufficient FMS proficiency
61	Traditional PE program	IV	10	CH	0	0	2	1	2	4	Insufficient FMS proficiency
62	Traditional PE program	IV	10	CH	1	0	1	1	3	3	Insufficient FMS proficiency
63	Traditional PE program	IV	10	CH	1	0	5	1	2	2	Insufficient FMS proficiency
64	Traditional PE program	IV	10	CH	1	0	5	1	2	2	Insufficient FMS proficiency
65	Traditional PE program	IV	10	CH	2	0	2	1	4	3	Insufficient FMS proficiency
66	Traditional PE program	IV	10	CH	3	0	4	1	3	4	Insufficient FMS proficiency
67	Traditional PE program	IV	10	CH	0	0	0	2	3	4	Insufficient FMS proficiency
68	Traditional PE program	IV	10	CH	0	0	0	2	3	3	Insufficient FMS proficiency
69	Traditional PE program	IV	10	CH	0	0	1	2	4	2	Insufficient FMS proficiency
70	Traditional PE program	IV	10	CH	0	0	0	2	4	3	Insufficient FMS proficiency
71	Traditional PE program	IV	10	CH	0	0	0	2	2	3	Insufficient FMS proficiency
72	Traditional PE program	IV	10	CH	0	0	0	2	3	3	Insufficient FMS proficiency
73	Traditional PE program	IV	10	CH	0	0	0	2	3	3	Insufficient FMS proficiency
74	Traditional PE program	IV	10	CH	0	0	2	2	3	5	Insufficient FMS proficiency
75	Traditional PE program	IV	10	CH	1	0	2	2	2	2	Insufficient FMS proficiency
76	Traditional PE program	IV	10	CH	1	0	2	2	2	2	Insufficient FMS proficiency
77	Traditional PE program	IV	10	CH	4	0	0	2	3	4	Insufficient FMS proficiency
78	Traditional PE program	IV	10	CH	4	0	1	2	3	5	Insufficient FMS proficiency
79	Traditional PE program	IV	10	CH	4	0	2	2	2	4	Insufficient FMS proficiency
80	Traditional PE program	IV	10	CH	4	0	3	2	5	2	Insufficient FMS proficiency
81	Traditional PE program	IV	10	CH	4	0	3	2	5	2	Insufficient FMS proficiency
82	Traditional PE program	IV	10	CH	5	0	4	2	2	3	Insufficient FMS proficiency
83	Traditional PE program	IV	10	CH	5	0	4	2	4	5	Insufficient FMS proficiency
84	Traditional PE program	IV	10	CH	5	0	4	2	2	3	Insufficient FMS proficiency
85	Traditional PE program	IV	10	CH	0	0	2	3	2	5	Insufficient FMS proficiency
86	Traditional PE program	IV	10	CH	1	0	3	3	4	5	Insufficient FMS proficiency
87	Traditional PE program	IV	10	CH	1	0	4	3	3	2	Insufficient FMS proficiency
88	Traditional PE program	IV	10	CH	1	0	1	3	2	5	Insufficient FMS proficiency
89	Traditional PE program	IV	10	CH	1	0	1	3	2	5	Insufficient FMS proficiency
90	Traditional PE program	IV	10	CH	1	0	4	3	2	3	Insufficient FMS proficiency
91	Traditional PE program	IV	10	CH	1	0	2	3	2	4	Insufficient FMS proficiency
92	Traditional PE program	IV	10	CH	1	0	0	3	4	3	Insufficient FMS proficiency
93	Traditional PE program	IV	10	CH	1	0	3	3	2	3	Insufficient FMS proficiency
94	Traditional PE program	IV	10	CH	2	0	3	3	3	4	Insufficient FMS proficiency
95	Traditional PE program	IV	10	CH	2	0	0	3	1	5	Insufficient FMS proficiency
96	Traditional PE program	IV	10	CH	2	0	3	3	2	4	Insufficient FMS proficiency
97	Traditional PE program	IV	10	CH	3	0	0	3	2	2	Insufficient FMS proficiency
98	Traditional PE program	IV	10	CH	4	0	0	3	4	5	Insufficient FMS proficiency
99	Traditional PE program	IV	10	CH	4	0	2	3	3	4	Insufficient FMS proficiency
100	Traditional PE program	IV	10	CH	4	0	0	3	3	3	Insufficient FMS proficiency
101	Traditional PE program	IV	10	CH	5	0	3	3	1	4	Insufficient FMS proficiency
102	Traditional PE program	IV	10	CH	0	0	0	4	4	5	Insufficient FMS proficiency
103	Traditional PE program	IV	10	CH	0	0	3	4	2	4	Insufficient FMS proficiency
104	Traditional PE program	IV	10	CH	0	0	0	4	4	3	Insufficient FMS proficiency
105	Traditional PE program	IV	10	CH	0	0	0	4	3	3	Insufficient FMS proficiency
106	Traditional PE program	IV	10	CH	1	0	3	4	2	3	Insufficient FMS proficiency
107	Traditional PE program	IV	10	CH	2	0	0	4	4	5	Insufficient FMS proficiency
108	Traditional PE program	IV	10	CH	2	0	0	4	4	5	Insufficient FMS proficiency
109	Traditional PE program	IV	10	CH	2	0	0	4	4	5	Insufficient FMS proficiency
110	Traditional PE program	IV	10	CH	3	0	0	4	4	5	Insufficient FMS proficiency
111	Traditional PE program	IV	10	CH	3	0	0	4	3	5	Insufficient FMS proficiency
112	Traditional PE program	IV	10	CH	3	0	0	4	2	4	Insufficient FMS proficiency
113	Traditional PE program	IV	10	CH	4	0	4	4	4	4	Insufficient FMS proficiency
114	Traditional PE program	IV	10	CH	4	0	4	4	4	4	Insufficient FMS proficiency
115	Traditional PE program	IV	10	CH	4	0	1	4	3	4	Insufficient FMS proficiency
116	Traditional PE program	IV	10	CH	5	0	4	4	4	5	Insufficient FMS proficiency
117	Traditional PE program	IV	10	CH	4	5	4	4	4	4	Good FMS proficiency
118	Traditional PE program	IV	10	CH	4	5	4	4	5	5	Good FMS proficiency
119	Traditional PE program	IV	10	CH	4	5	4	4	4	4	Good FMS proficiency
120	Traditional PE program	IV	10	CH	4	5	4	4	4	5	Good FMS proficiency
121	Traditional PE program	IV	10	CH	4	5	4	4	4	5	Good FMS proficiency
122	Traditional PE program	IV	10	D	4	5	4	3	3	3	Elementary FMS proficiency
123	Traditional PE program	IV	10	D	4	5	5	5	3	4	Elementary FMS proficiency
124	Traditional PE program	IV	10	D	5	4	3	4	4	3	Elementary FMS proficiency
125	Traditional PE program	IV	10	D	5	3	3	4	3	3	Elementary FMS proficiency
126	Traditional PE program	IV	10	D	0	5	1	0	1	3	Insufficient FMS proficiency
127	Traditional PE program	IV	10	D	0	5	1	0	1	3	Insufficient FMS proficiency
128	Traditional PE program	IV	10	D	1	5	2	1	2	2	Insufficient FMS proficiency
129	Traditional PE program	IV	10	D	4	5	4	1	3	0	Insufficient FMS proficiency
130	Traditional PE program	IV	10	D	2	5	4	2	3	3	Insufficient FMS proficiency
131	Traditional PE program	IV	10	D	2	5	3	2	1	1	Insufficient FMS proficiency
132	Traditional PE program	IV	10	D	2	5	4	2	3	3	Insufficient FMS proficiency
133	Traditional PE program	IV	10	D	0	5	2	3	1	2	Insufficient FMS proficiency
134	Traditional PE program	IV	10	D	1	5	5	3	4	2	Insufficient FMS proficiency
135	Traditional PE program	IV	10	D	2	5	5	3	1	2	Insufficient FMS proficiency
136	Traditional PE program	IV	10	D	2	5	5	3	1	2	Insufficient FMS proficiency
137	Traditional PE program	IV	10	D	3	5	5	3	1	2	Insufficient FMS proficiency
138	Traditional PE program	IV	10	D	3	5	5	3	1	2	Insufficient FMS proficiency
139	Traditional PE program	IV	10	D	3	5	4	3	1	5	Insufficient FMS proficiency
140	Traditional PE program	IV	10	D	4	5	3	3	2	2	Insufficient FMS proficiency
141	Traditional PE program	IV	10	D	4	5	3	3	2	2	Insufficient FMS proficiency
142	Traditional PE program	IV	10	D	5	5	5	3	3	2	Insufficient FMS proficiency
143	Traditional PE program	IV	10	D	5	5	5	3	3	2	Insufficient FMS proficiency
144	Traditional PE program	IV	10	D	0	4	3	1	3	3	Insufficient FMS proficiency
145	Traditional PE program	IV	10	D	0	4	3	1	3	3	Insufficient FMS proficiency
146	Traditional PE program	IV	10	D	0	4	4	3	2	2	Insufficient FMS proficiency
147	Traditional PE program	IV	10	D	0	4	5	3	1	3	Insufficient FMS proficiency
148	Traditional PE program	IV	10	D	0	4	5	3	1	3	Insufficient FMS proficiency
149	Traditional PE program	IV	10	D	1	4	5	3	2	2	Insufficient FMS proficiency
150	Traditional PE program	IV	10	D	5	4	3	3	2	2	Insufficient FMS proficiency
151	Traditional PE program	IV	10	D	0	4	1	4	3	2	Insufficient FMS proficiency
152	Traditional PE program	IV	10	D	1	4	0	4	4	4	Insufficient FMS proficiency
153	Traditional PE program	IV	10	D	0	3	3	1	2	3	Insufficient FMS proficiency
154	Traditional PE program	IV	10	D	0	3	3	1	2	3	Insufficient FMS proficiency
155	Traditional PE program	IV	10	D	0	3	4	2	2	3	Insufficient FMS proficiency
156	Traditional PE program	IV	10	D	0	3	2	2	2	2	Insufficient FMS proficiency
157	Traditional PE program	IV	10	D	0	3	2	2	2	2	Insufficient FMS proficiency
158	Traditional PE program	IV	10	D	3	3	5	2	3	3	Insufficient FMS proficiency
159	Traditional PE program	IV	10	D	4	3	4	2	3	2	Insufficient FMS proficiency
160	Traditional PE program	IV	10	D	1	3	1	3	3	3	Insufficient FMS proficiency
161	Traditional PE program	IV	10	D	2	3	2	3	1	2	Insufficient FMS proficiency
162	Traditional PE program	IV	10	D	2	3	2	3	1	2	Insufficient FMS proficiency
163	Traditional PE program	IV	10	D	4	3	3	3	2	3	Insufficient FMS proficiency
164	Traditional PE program	IV	10	D	4	3	0	3	1	3	Insufficient FMS proficiency
165	Traditional PE program	IV	10	D	0	2	2	0	2	2	Insufficient FMS proficiency
166	Traditional PE program	IV	10	D	0	2	1	1	3	5	Insufficient FMS proficiency
167	Traditional PE program	IV	10	D	3	2	2	1	1	0	Insufficient FMS proficiency
168	Traditional PE program	IV	10	D	3	2	2	1	1	0	Insufficient FMS proficiency
169	Traditional PE program	IV	10	D	5	2	2	1	2	2	Insufficient FMS proficiency
170	Traditional PE program	IV	10	D	2	2	2	2	0	1	Insufficient FMS proficiency
171	Traditional PE program	IV	10	D	2	2	3	2	2	3	Insufficient FMS proficiency
172	Traditional PE program	IV	10	D	2	2	5	2	2	4	Insufficient FMS proficiency
173	Traditional PE program	IV	10	D	2	2	5	2	2	4	Insufficient FMS proficiency
174	Traditional PE program	IV	10	D	3	2	2	3	1	1	Insufficient FMS proficiency
175	Traditional PE program	IV	10	D	3	2	2	3	1	1	Insufficient FMS proficiency
176	Traditional PE program	IV	10	D	4	2	2	3	2	2	Insufficient FMS proficiency
177	Traditional PE program	IV	10	D	4	2	2	3	2	2	Insufficient FMS proficiency
178	Traditional PE program	IV	10	D	5	2	0	3	2	5	Insufficient FMS proficiency
179	Traditional PE program	IV	10	D	3	2	3	4	0	3	Insufficient FMS proficiency
180	Traditional PE program	IV	10	D	3	2	5	4	3	3	Insufficient FMS proficiency
181	Traditional PE program	IV	10	D	4	2	3	4	1	3	Insufficient FMS proficiency
182	Traditional PE program	IV	10	D	0	1	2	0	2	1	Insufficient FMS proficiency
183	Traditional PE program	IV	10	D	0	1	2	1	1	0	Insufficient FMS proficiency
184	Traditional PE program	IV	10	D	0	1	2	1	1	0	Insufficient FMS proficiency
185	Traditional PE program	IV	10	D	0	1	2	2	2	2	Insufficient FMS proficiency
186	Traditional PE program	IV	10	D	0	1	1	2	2	1	Insufficient FMS proficiency
187	Traditional PE program	IV	10	D	0	1	0	2	3	1	Insufficient FMS proficiency
188	Traditional PE program	IV	10	D	0	1	2	2	2	2	Insufficient FMS proficiency
189	Traditional PE program	IV	10	D	0	1	1	2	2	1	Insufficient FMS proficiency
190	Traditional PE program	IV	10	D	0	1	0	2	3	1	Insufficient FMS proficiency
191	Traditional PE program	IV	10	D	3	1	2	2	1	4	Insufficient FMS proficiency
192	Traditional PE program	IV	10	D	3	1	2	2	1	4	Insufficient FMS proficiency
193	Traditional PE program	IV	10	D	0	1	1	3	3	0	Insufficient FMS proficiency
194	Traditional PE program	IV	10	D	0	1	1	3	3	0	Insufficient FMS proficiency
195	Traditional PE program	IV	10	D	5	1	5	3	2	2	Insufficient FMS proficiency
196	Traditional PE program	IV	10	D	5	1	5	3	2	3	Insufficient FMS proficiency
197	Traditional PE program	IV	10	D	0	1	0	4	3	2	Insufficient FMS proficiency
198	Traditional PE program	IV	10	D	3	1	3	4	0	2	Insufficient FMS proficiency
199	Traditional PE program	IV	10	D	3	1	3	4	0	2	Insufficient FMS proficiency
200	Traditional PE program	IV	10	D	0	0	1	0	3	1	Insufficient FMS proficiency
201	Traditional PE program	IV	10	D	0	0	2	0	1	0	Insufficient FMS proficiency
202	Traditional PE program	IV	10	D	0	0	2	0	1	0	Insufficient FMS proficiency
203	Traditional PE program	IV	10	D	1	0	0	0	1	1	Insufficient FMS proficiency
204	Traditional PE program	IV	10	D	1	0	2	0	3	2	Insufficient FMS proficiency
205	Traditional PE program	IV	10	D	4	0	5	0	3	0	Insufficient FMS proficiency
206	Traditional PE program	IV	10	D	4	0	5	0	3	0	Insufficient FMS proficiency
207	Traditional PE program	IV	10	D	0	0	0	1	1	4	Insufficient FMS proficiency
208	Traditional PE program	IV	10	D	0	0	2	1	2	0	Insufficient FMS proficiency
209	Traditional PE program	IV	10	D	0	0	0	1	1	4	Insufficient FMS proficiency
210	Traditional PE program	IV	10	D	0	0	2	1	2	0	Insufficient FMS proficiency
211	Traditional PE program	IV	10	D	1	0	2	1	2	2	Insufficient FMS proficiency
212	Traditional PE program	IV	10	D	1	0	4	1	1	0	Insufficient FMS proficiency
213	Traditional PE program	IV	10	D	1	0	2	1	2	2	Insufficient FMS proficiency
214	Traditional PE program	IV	10	D	1	0	4	1	1	0	Insufficient FMS proficiency
215	Traditional PE program	IV	10	D	4	0	3	1	1	1	Insufficient FMS proficiency
216	Traditional PE program	IV	10	D	4	0	3	1	1	1	Insufficient FMS proficiency
217	Traditional PE program	IV	10	D	0	0	0	2	1	3	Insufficient FMS proficiency
218	Traditional PE program	IV	10	D	0	0	0	2	2	3	Insufficient FMS proficiency
219	Traditional PE program	IV	10	D	0	0	3	2	0	0	Insufficient FMS proficiency
220	Traditional PE program	IV	10	D	0	0	3	2	0	0	Insufficient FMS proficiency
221	Traditional PE program	IV	10	D	1	0	2	2	4	0	Insufficient FMS proficiency
222	Traditional PE program	IV	10	D	2	0	0	2	1	0	Insufficient FMS proficiency
223	Traditional PE program	IV	10	D	3	0	0	2	3	0	Insufficient FMS proficiency
224	Traditional PE program	IV	10	D	3	0	0	2	3	0	Insufficient FMS proficiency
225	Traditional PE program	IV	10	D	4	0	2	2	1	2	Insufficient FMS proficiency
226	Traditional PE program	IV	10	D	0	0	0	3	3	2	Insufficient FMS proficiency
227	Traditional PE program	IV	10	D	0	0	0	3	1	0	Insufficient FMS proficiency
228	Traditional PE program	IV	10	D	0	0	5	3	2	4	Insufficient FMS proficiency
229	Traditional PE program	IV	10	D	1	0	2	3	1	3	Insufficient FMS proficiency
230	Traditional PE program	IV	10	D	2	0	1	3	0	3	Insufficient FMS proficiency
231	Traditional PE program	IV	10	D	2	0	2	3	2	3	Insufficient FMS proficiency
232	Traditional PE program	IV	10	D	2	0	1	3	0	3	Insufficient FMS proficiency
233	Traditional PE program	IV	10	D	2	0	2	3	2	3	Insufficient FMS proficiency
234	Traditional PE program	IV	10	D	2	0	3	3	1	2	Insufficient FMS proficiency
235	Traditional PE program	IV	10	D	2	0	3	3	3	3	Insufficient FMS proficiency
236	Traditional PE program	IV	10	D	4	0	0	3	2	2	Insufficient FMS proficiency
237	Traditional PE program	IV	10	D	4	0	2	3	1	2	Insufficient FMS proficiency
238	Traditional PE program	IV	10	D	3	0	1	4	1	3	Insufficient FMS proficiency
239	Traditional PE program	IV	10	D	4	0	0	4	0	4	Insufficient FMS proficiency
240	Traditional PE program	IV	10	D	4	0	2	4	2	5	Insufficient FMS proficiency
241	Traditional PE program	IV	10	D	1	0	3	5	4	2	Insufficient FMS proficiency
242	Traditional PE program	IV	10	D	4	4	4	4	4	4	Good FMS proficiency
243	Sports PE program	IV	10	CH	0	4	4	4	2	0	Insufficient FMS proficiency
244	Sports PE program	IV	10	CH	1	4	2	4	3	4	Insufficient FMS proficiency
245	Sports PE program	IV	10	CH	2	4	5	4	3	0	Insufficient FMS proficiency
246	Sports PE program	IV	10	CH	2	3	5	3	3	5	Insufficient FMS proficiency
247	Sports PE program	IV	10	CH	1	3	4	4	4	0	Insufficient FMS proficiency
248	Sports PE program	IV	10	CH	4	3	4	4	3	0	Insufficient FMS proficiency
249	Sports PE program	IV	10	CH	4	3	4	5	4	1	Insufficient FMS proficiency
250	Sports PE program	IV	10	CH	2	2	2	3	4	5	Insufficient FMS proficiency
251	Sports PE program	IV	10	CH	1	2	3	4	4	3	Insufficient FMS proficiency
252	Sports PE program	IV	10	CH	2	2	2	4	3	0	Insufficient FMS proficiency
253	Sports PE program	IV	10	CH	0	1	3	4	2	0	Insufficient FMS proficiency
254	Sports PE program	IV	10	CH	1	0	2	2	2	4	Insufficient FMS proficiency
255	Sports PE program	IV	10	CH	0	0	4	4	1	5	Insufficient FMS proficiency
256	Sports PE program	IV	10	CH	2	0	2	4	3	5	Insufficient FMS proficiency
257	Sports PE program	IV	10	CH	2	0	2	4	4	4	Insufficient FMS proficiency
258	Sports PE program	IV	10	CH	1	0	5	5	5	5	Insufficient FMS proficiency
259	Sports PE program	IV	10	CH	1	0	2	5	2	4	Insufficient FMS proficiency
260	Sports PE program	IV	10	CH	2	0	1	5	4	0	Insufficient FMS proficiency
261	Sports PE program	IV	10	CH	5	5	4	4	4	4	Good FMS proficiency
262	Sports PE program	IV	10	CH	4	4	4	4	4	4	Good FMS proficiency
263	Sports PE program	IV	10	D	3	4	4	5	3	4	Elementarty FMS proficiency
264	Sports PE program	IV	10	D	1	5	4	4	5	4	Insufficient FMS proficiency
265	Sports PE program	IV	10	D	1	4	2	4	2	4	Insufficient FMS proficiency
266	Sports PE program	IV	10	D	2	4	5	4	1	3	Insufficient FMS proficiency
267	Sports PE program	IV	10	D	1	4	1	5	1	2	Insufficient FMS proficiency
268	Sports PE program	IV	10	D	1	3	5	3	2	4	Insufficient FMS proficiency
269	Sports PE program	IV	10	D	1	3	4	4	4	1	Insufficient FMS proficiency
270	Sports PE program	IV	10	D	1	3	4	4	3	3	Insufficient FMS proficiency
271	Sports PE program	IV	10	D	2	3	5	4	3	0	Insufficient FMS proficiency
272	Sports PE program	IV	10	D	1	0	2	2	2	0	Insufficient FMS proficiency
273	Sports PE program	IV	10	CH	3	4	5	3	3	3	Elementarty FMS proficiency
274	Sports PE program	IV	10	CH	4	4	4	3	4	5	Elementarty FMS proficiency
275	Sports PE program	IV	10	CH	4	4	5	3	3	4	Elementarty FMS proficiency
276	Sports PE program	IV	10	CH	3	3	4	3	4	5	Elementarty FMS proficiency
277	Sports PE program	IV	10	CH	4	3	5	3	3	3	Elementarty FMS proficiency
278	Sports PE program	IV	10	CH	5	3	4	3	5	5	Elementarty FMS proficiency
279	Sports PE program	IV	10	CH	4	3	4	4	4	5	Elementarty FMS proficiency
280	Sports PE program	IV	10	CH	5	5	5	4	5	5	Excellent FMS proficiency
281	Sports PE program	IV	10	CH	4	2	4	3	4	5	Insufficient FMS proficiency
282	Sports PE program	IV	10	CH	5	1	1	2	4	3	Insufficient FMS proficiency
283	Sports PE program	IV	10	CH	4	1	4	4	0	4	Insufficient FMS proficiency
284	Sports PE program	IV	10	CH	5	0	3	1	4	4	Insufficient FMS proficiency
285	Sports PE program	IV	10	CH	1	0	5	2	2	3	Insufficient FMS proficiency
286	Sports PE program	IV	10	CH	1	0	5	2	3	3	Insufficient FMS proficiency
287	Sports PE program	IV	10	CH	2	0	3	2	2	3	Insufficient FMS proficiency
288	Sports PE program	IV	10	CH	2	0	5	2	4	4	Insufficient FMS proficiency
289	Sports PE program	IV	10	CH	4	0	5	2	2	2	Insufficient FMS proficiency
290	Sports PE program	IV	10	CH	4	0	4	2	2	3	Insufficient FMS proficiency
291	Sports PE program	IV	10	CH	5	0	5	2	3	4	Insufficient FMS proficiency
292	Sports PE program	IV	10	CH	5	0	4	2	2	3	Insufficient FMS proficiency
293	Sports PE program	IV	10	CH	2	0	2	3	1	3	Insufficient FMS proficiency
294	Sports PE program	IV	10	CH	2	0	4	3	3	3	Insufficient FMS proficiency
295	Sports PE program	IV	10	CH	4	0	3	3	4	4	Insufficient FMS proficiency
296	Sports PE program	IV	10	CH	5	0	4	3	3	1	Insufficient FMS proficiency
297	Sports PE program	IV	10	CH	4	5	4	4	4	5	Good FMS proficiency
298	Sports PE program	IV	10	D	4	5	5	4	4	3	Elementarty FMS proficiency
299	Sports PE program	IV	10	D	5	4	5	3	4	4	Elementarty FMS proficiency
300	Sports PE program	IV	10	D	5	3	5	3	5	5	Elementarty FMS proficiency
301	Sports PE program	IV	10	D	5	3	5	3	4	3	Elementarty FMS proficiency
302	Sports PE program	IV	10	D	5	3	5	2	2	3	Insufficient FMS proficiency
303	Sports PE program	IV	10	D	4	2	5	2	2	3	Insufficient FMS proficiency
304	Sports PE program	IV	10	D	5	2	5	2	3	3	Insufficient FMS proficiency
305	Sports PE program	IV	10	D	4	2	1	4	3	4	Insufficient FMS proficiency
306	Sports PE program	IV	10	D	0	1	5	2	2	4	Insufficient FMS proficiency
307	Sports PE program	IV	11	D	3	1	2	2	2	3	Insufficient FMS proficiency
308	Sports PE program	IV	10	D	2	1	4	3	4	2	Insufficient FMS proficiency
309	Sports PE program	IV	10	D	3	1	5	3	2	3	Insufficient FMS proficiency
310	Sports PE program	IV	10	D	4	0	4	1	3	2	Insufficient FMS proficiency
311	Sports PE program	IV	10	D	4	0	4	2	3	3	Insufficient FMS proficiency
312	Sports PE program	IV	10	D	4	0	2	2	2	3	Insufficient FMS proficiency
313	Sports PE program	IV	10	D	5	0	4	2	2	3	Insufficient FMS proficiency
314	Sports PE program	IV	10	D	0	0	5	3	4	3	Insufficient FMS proficiency
315	Sports PE program	IV	10	D	3	0	5	4	4	4	Insufficient FMS proficiency
316	Sports PE program	IV	10	D	5	5	4	4	4	5	Good FMS proficiency
317	Sports PE program	IV	10	D	4	4	5	4	4	4	Good FMS proficiency
318	Sports PE program	IV	10	CH	3	5	4	3	4	5	Elementarty FMS proficiency
319	Sports PE program	IV	10	CH	5	3	3	4	4	5	Elementarty FMS proficiency
320	Sports PE program	IV	10	CH	0	5	3	4	2	5	Insufficient FMS proficiency
321	Sports PE program	IV	10	CH	2	5	2	4	3	5	Insufficient FMS proficiency
322	Sports PE program	IV	10	CH	2	3	4	4	5	5	Insufficient FMS proficiency
323	Sports PE program	IV	10	CH	5	3	5	4	2	5	Insufficient FMS proficiency
324	Sports PE program	IV	10	CH	2	2	0	4	3	5	Insufficient FMS proficiency
325	Sports PE program	IV	10	CH	4	1	2	4	3	5	Insufficient FMS proficiency
326	Sports PE program	IV	10	CH	2	1	3	5	3	5	Insufficient FMS proficiency
327	Sports PE program	IV	10	CH	1	0	4	3	3	5	Insufficient FMS proficiency
328	Sports PE program	IV	10	CH	1	0	3	3	4	5	Insufficient FMS proficiency
329	Sports PE program	IV	10	CH	1	0	1	3	3	4	Insufficient FMS proficiency
330	Sports PE program	IV	10	CH	5	0	5	4	2	5	Insufficient FMS proficiency
331	Sports PE program	IV	10	CH	4	0	2	5	2	5	Insufficient FMS proficiency
332	Sports PE program	IV	10	CH	4	5	4	4	4	5	Good FMS proficiency
333	Sports PE program	IV	10	CH	4	5	5	4	4	5	Good FMS proficiency
334	Sports PE program	IV	10	CH	4	5	5	4	4	5	Good FMS proficiency
335	Sports PE program	IV	10	CH	4	4	5	5	4	5	Good FMS proficiency
336	Sports PE program	IV	10	CH	3	5	4	3	5	4	Elementarty FMS proficiency
337	Sports PE program	IV	10	CH	5	5	5	3	3	4	Elementarty FMS proficiency
338	Sports PE program	IV	10	CH	5	5	5	2	3	5	Insufficient FMS proficiency
339	Sports PE program	IV	10	CH	3	5	2	3	2	4	Insufficient FMS proficiency
340	Sports PE program	IV	10	CH	3	4	2	4	4	4	Insufficient FMS proficiency
341	Sports PE program	IV	10	CH	2	2	2	2	2	2	Insufficient FMS proficiency
342	Sports PE program	IV	10	CH	5	2	5	3	2	1	Insufficient FMS proficiency
343	Sports PE program	IV	10	CH	3	2	3	4	3	4	Insufficient FMS proficiency
344	Sports PE program	IV	10	CH	4	2	3	4	1	4	Insufficient FMS proficiency
345	Sports PE program	IV	10	CH	4	1	3	3	4	2	Insufficient FMS proficiency
346	Sports PE program	IV	10	CH	5	1	1	3	3	5	Insufficient FMS proficiency
347	Sports PE program	IV	10	CH	3	1	4	4	5	4	Insufficient FMS proficiency
348	Sports PE program	IV	10	CH	5	0	3	0	3	4	Insufficient FMS proficiency
349	Sports PE program	IV	10	CH	2	0	2	2	2	2	Insufficient FMS proficiency
350	Sports PE program	IV	10	CH	4	0	1	2	3	2	Insufficient FMS proficiency
351	Sports PE program	IV	10	CH	5	0	5	2	4	4	Insufficient FMS proficiency
352	Sports PE program	IV	10	CH	0	0	4	3	3	2	Insufficient FMS proficiency
353	Sports PE program	IV	10	CH	3	0	0	3	4	3	Insufficient FMS proficiency
354	Sports PE program	IV	10	CH	4	0	5	3	3	3	Insufficient FMS proficiency
355	Sports PE program	IV	10	CH	4	0	4	3	3	3	Insufficient FMS proficiency
356	Sports PE program	IV	10	CH	5	0	1	3	4	2	Insufficient FMS proficiency
357	Sports PE program	IV	10	CH	5	0	2	3	2	3	Insufficient FMS proficiency
358	Sports PE program	IV	10	CH	3	0	4	4	5	5	Insufficient FMS proficiency
359	Sports PE program	IV	10	CH	3	0	4	5	3	4	Insufficient FMS proficiency
360	Sports PE program	IV	10	CH	4	0	2	5	4	4	Insufficient FMS proficiency
361	Sports PE program	IV	10	D	4	5	5	3	4	3	Elementarty FMS proficiency
362	Sports PE program	IV	10	D	4	5	3	3	4	4	Elementarty FMS proficiency
363	Sports PE program	IV	10	D	4	3	4	4	4	3	Elementarty FMS proficiency
364	Sports PE program	IV	10	D	2	5	2	2	2	2	Insufficient FMS proficiency
365	Sports PE program	IV	10	D	2	5	2	2	2	3	Insufficient FMS proficiency
366	Sports PE program	IV	10	D	0	5	5	3	3	1	Insufficient FMS proficiency
367	Sports PE program	IV	10	D	2	5	4	3	4	1	Insufficient FMS proficiency
368	Sports PE program	IV	10	D	4	5	3	3	4	2	Insufficient FMS proficiency
369	Sports PE program	IV	10	D	2	5	4	4	3	0	Insufficient FMS proficiency
370	Sports PE program	IV	10	D	5	5	5	4	4	2	Insufficient FMS proficiency
371	Sports PE program	IV	10	D	1	4	5	3	3	0	Insufficient FMS proficiency
372	Sports PE program	IV	10	D	2	4	5	3	4	2	Insufficient FMS proficiency
373	Sports PE program	IV	10	D	5	4	2	3	3	3	Insufficient FMS proficiency
374	Sports PE program	IV	10	D	3	4	4	4	4	2	Insufficient FMS proficiency
375	Sports PE program	IV	10	D	0	3	3	3	5	2	Insufficient FMS proficiency
376	Sports PE program	IV	10	D	1	3	4	3	3	2	Insufficient FMS proficiency
377	Sports PE program	IV	10	D	2	3	5	3	4	1	Insufficient FMS proficiency
378	Sports PE program	IV	10	D	2	3	4	3	1	2	Insufficient FMS proficiency
379	Sports PE program	IV	10	D	2	3	1	3	4	3	Insufficient FMS proficiency
380	Sports PE program	IV	10	D	4	3	3	4	3	3	Insufficient FMS proficiency
381	Sports PE program	IV	10	D	1	2	3	2	3	0	Insufficient FMS proficiency
382	Sports PE program	IV	10	D	3	2	5	3	4	3	Insufficient FMS proficiency
383	Sports PE program	IV	10	D	5	1	2	1	4	2	Insufficient FMS proficiency
384	Sports PE program	IV	10	D	0	1	2	3	2	1	Insufficient FMS proficiency
385	Sports PE program	IV	10	D	4	0	3	2	3	3	Insufficient FMS proficiency
386	Sports PE program	IV	10	D	4	0	0	2	2	2	Insufficient FMS proficiency
387	Sports PE program	IV	10	D	3	0	5	3	3	3	Insufficient FMS proficiency
388	Sports PE program	IV	10	D	3	0	3	3	3	2	Insufficient FMS proficiency
389	Sports PE program	IV	10	D	4	0	5	4	3	1	Insufficient FMS proficiency
390	Sports PE program	IV	10	D	4	5	5	4	4	4	Good FMS proficiency
391	Traditional PE program	V	11	CH	3	5	4	3	4	5	Elementary FMS proficiency
392	Traditional PE program	V	11	CH	5	4	5	3	4	5	Elementary FMS proficiency
393	Traditional PE program	V	11	CH	3	5	4	2	1	4	Insufficient FMS proficiency
394	Traditional PE program	V	11	CH	5	5	4	2	2	5	Insufficient FMS proficiency
395	Traditional PE program	V	11	CH	1	5	4	3	3	0	Insufficient FMS proficiency
396	Traditional PE program	V	11	CH	0	5	4	4	3	4	Insufficient FMS proficiency
397	Traditional PE program	V	11	CH	0	5	4	4	3	4	Insufficient FMS proficiency
398	Traditional PE program	V	11	CH	3	4	4	2	2	2	Insufficient FMS proficiency
399	Traditional PE program	V	11	CH	5	4	3	2	2	4	Insufficient FMS proficiency
400	Traditional PE program	V	11	CH	0	4	2	3	3	5	Insufficient FMS proficiency
401	Traditional PE program	V	11	CH	2	4	2	3	3	5	Insufficient FMS proficiency
402	Traditional PE program	V	11	CH	4	4	0	4	3	3	Insufficient FMS proficiency
403	Traditional PE program	V	11	CH	0	3	0	0	3	1	Insufficient FMS proficiency
404	Traditional PE program	V	11	CH	0	3	2	1	2	4	Insufficient FMS proficiency
405	Traditional PE program	V	11	CH	0	3	2	1	1	3	Insufficient FMS proficiency
406	Traditional PE program	V	11	CH	0	3	2	1	3	3	Insufficient FMS proficiency
407	Traditional PE program	V	11	CH	0	3	0	2	4	3	Insufficient FMS proficiency
408	Traditional PE program	V	11	CH	0	3	1	2	2	3	Insufficient FMS proficiency
409	Traditional PE program	V	11	CH	0	3	1	3	1	4	Insufficient FMS proficiency
410	Traditional PE program	V	11	CH	1	3	1	3	4	4	Insufficient FMS proficiency
411	Traditional PE program	V	11	CH	1	3	1	3	3	5	Insufficient FMS proficiency
412	Traditional PE program	V	11	CH	1	3	1	3	4	4	Insufficient FMS proficiency
413	Traditional PE program	V	11	CH	1	3	1	3	3	5	Insufficient FMS proficiency
414	Traditional PE program	V	11	CH	2	3	1	3	3	4	Insufficient FMS proficiency
415	Traditional PE program	V	11	CH	2	3	2	3	4	2	Insufficient FMS proficiency
416	Traditional PE program	V	11	CH	2	3	4	3	1	3	Insufficient FMS proficiency
417	Traditional PE program	V	11	CH	2	3	2	3	2	5	Insufficient FMS proficiency
418	Traditional PE program	V	11	CH	2	3	2	3	4	2	Insufficient FMS proficiency
419	Traditional PE program	V	11	CH	0	3	5	4	5	3	Insufficient FMS proficiency
420	Traditional PE program	V	11	CH	0	3	3	4	2	4	Insufficient FMS proficiency
421	Traditional PE program	V	11	CH	0	2	0	1	4	5	Insufficient FMS proficiency
422	Traditional PE program	V	11	CH	0	2	0	2	4	4	Insufficient FMS proficiency
423	Traditional PE program	V	11	CH	2	2	2	2	2	5	Insufficient FMS proficiency
424	Traditional PE program	V	11	CH	0	2	0	3	2	4	Insufficient FMS proficiency
425	Traditional PE program	V	11	CH	0	2	0	3	2	4	Insufficient FMS proficiency
426	Traditional PE program	V	11	CH	2	2	3	3	3	4	Insufficient FMS proficiency
427	Traditional PE program	V	11	CH	3	1	2	1	4	3	Insufficient FMS proficiency
428	Traditional PE program	V	11	CH	3	1	2	1	4	3	Insufficient FMS proficiency
429	Traditional PE program	V	11	CH	1	1	2	2	3	5	Insufficient FMS proficiency
430	Traditional PE program	V	11	CH	1	1	4	2	2	2	Insufficient FMS proficiency
431	Traditional PE program	V	11	CH	2	1	2	2	2	4	Insufficient FMS proficiency
432	Traditional PE program	V	11	CH	4	1	0	3	2	5	Insufficient FMS proficiency
433	Traditional PE program	V	11	CH	5	1	2	4	1	3	Insufficient FMS proficiency
434	Traditional PE program	V	11	CH	4	1	1	5	3	5	Insufficient FMS proficiency
435	Traditional PE program	V	11	CH	4	1	1	5	3	5	Insufficient FMS proficiency
436	Traditional PE program	V	11	CH	0	0	0	0	2	3	Insufficient FMS proficiency
437	Traditional PE program	V	11	CH	1	0	1	0	1	1	Insufficient FMS proficiency
438	Traditional PE program	V	11	CH	3	0	1	0	3	3	Insufficient FMS proficiency
439	Traditional PE program	V	11	CH	0	0	0	1	4	4	Insufficient FMS proficiency
440	Traditional PE program	V	11	CH	0	0	0	1	1	4	Insufficient FMS proficiency
441	Traditional PE program	V	11	CH	0	0	0	1	1	4	Insufficient FMS proficiency
442	Traditional PE program	V	11	CH	0	0	1	1	1	3	Insufficient FMS proficiency
443	Traditional PE program	V	11	CH	0	0	0	1	4	4	Insufficient FMS proficiency
444	Traditional PE program	V	11	CH	0	0	0	1	1	4	Insufficient FMS proficiency
445	Traditional PE program	V	11	CH	2	0	2	1	2	3	Insufficient FMS proficiency
446	Traditional PE program	V	11	CH	3	0	1	1	2	4	Insufficient FMS proficiency
447	Traditional PE program	V	11	CH	3	0	2	1	1	3	Insufficient FMS proficiency
448	Traditional PE program	V	11	CH	3	0	0	1	2	3	Insufficient FMS proficiency
449	Traditional PE program	V	11	CH	4	0	2	1	3	3	Insufficient FMS proficiency
450	Traditional PE program	V	11	CH	0	0	1	2	3	4	Insufficient FMS proficiency
451	Traditional PE program	V	11	CH	0	0	1	2	2	4	Insufficient FMS proficiency
452	Traditional PE program	V	11	CH	0	0	0	2	0	1	Insufficient FMS proficiency
453	Traditional PE program	V	11	CH	0	0	0	2	3	3	Insufficient FMS proficiency
454	Traditional PE program	V	11	CH	0	0	0	2	0	1	Insufficient FMS proficiency
455	Traditional PE program	V	11	CH	1	0	3	2	4	5	Insufficient FMS proficiency
456	Traditional PE program	V	11	CH	1	0	0	2	2	4	Insufficient FMS proficiency
457	Traditional PE program	V	11	CH	1	0	0	2	2	3	Insufficient FMS proficiency
458	Traditional PE program	V	11	CH	1	0	0	2	2	4	Insufficient FMS proficiency
459	Traditional PE program	V	11	CH	1	0	0	2	4	3	Insufficient FMS proficiency
460	Traditional PE program	V	11	CH	2	0	1	2	4	4	Insufficient FMS proficiency
461	Traditional PE program	V	11	CH	3	0	2	2	2	3	Insufficient FMS proficiency
462	Traditional PE program	V	11	CH	4	0	1	2	3	5	Insufficient FMS proficiency
463	Traditional PE program	V	11	CH	4	0	1	2	3	5	Insufficient FMS proficiency
464	Traditional PE program	V	11	CH	5	0	1	2	3	5	Insufficient FMS proficiency
465	Traditional PE program	V	11	CH	0	0	4	3	3	5	Insufficient FMS proficiency
466	Traditional PE program	V	11	CH	0	0	3	3	3	4	Insufficient FMS proficiency
467	Traditional PE program	V	11	CH	0	0	2	3	3	3	Insufficient FMS proficiency
468	Traditional PE program	V	11	CH	0	0	0	3	2	4	Insufficient FMS proficiency
469	Traditional PE program	V	11	CH	0	0	0	3	4	2	Insufficient FMS proficiency
470	Traditional PE program	V	11	CH	0	0	0	3	3	2	Insufficient FMS proficiency
471	Traditional PE program	V	11	CH	0	0	1	3	3	3	Insufficient FMS proficiency
472	Traditional PE program	V	11	CH	0	0	0	3	4	2	Insufficient FMS proficiency
473	Traditional PE program	V	11	CH	0	0	0	3	3	3	Insufficient FMS proficiency
474	Traditional PE program	V	11	CH	0	0	1	3	3	3	Insufficient FMS proficiency
475	Traditional PE program	V	11	CH	0	0	0	3	3	2	Insufficient FMS proficiency
476	Traditional PE program	V	11	CH	1	0	1	3	4	5	Insufficient FMS proficiency
477	Traditional PE program	V	11	CH	1	0	2	3	3	4	Insufficient FMS proficiency
478	Traditional PE program	V	11	CH	1	0	0	3	4	4	Insufficient FMS proficiency
479	Traditional PE program	V	11	CH	2	0	1	3	4	5	Insufficient FMS proficiency
480	Traditional PE program	V	11	CH	2	0	2	3	2	3	Insufficient FMS proficiency
481	Traditional PE program	V	11	CH	2	0	1	3	4	5	Insufficient FMS proficiency
482	Traditional PE program	V	11	CH	2	0	4	3	3	3	Insufficient FMS proficiency
483	Traditional PE program	V	11	CH	3	0	1	3	4	5	Insufficient FMS proficiency
484	Traditional PE program	V	11	CH	3	0	1	3	4	5	Insufficient FMS proficiency
485	Traditional PE program	V	11	CH	4	0	3	3	3	4	Insufficient FMS proficiency
486	Traditional PE program	V	11	CH	4	0	2	3	2	5	Insufficient FMS proficiency
487	Traditional PE program	V	11	CH	4	0	0	3	2	3	Insufficient FMS proficiency
488	Traditional PE program	V	12	CH	4	0	2	3	2	4	Insufficient FMS proficiency
489	Traditional PE program	V	11	CH	5	0	0	3	4	5	Insufficient FMS proficiency
490	Traditional PE program	V	11	CH	5	0	0	3	1	3	Insufficient FMS proficiency
491	Traditional PE program	V	11	CH	5	0	3	3	3	5	Insufficient FMS proficiency
492	Traditional PE program	V	11	CH	0	0	1	4	4	5	Insufficient FMS proficiency
493	Traditional PE program	V	11	CH	0	0	1	4	3	2	Insufficient FMS proficiency
494	Traditional PE program	V	11	CH	0	0	1	4	4	5	Insufficient FMS proficiency
495	Traditional PE program	V	11	CH	1	0	1	4	4	4	Insufficient FMS proficiency
496	Traditional PE program	V	11	CH	1	0	2	4	3	3	Insufficient FMS proficiency
497	Traditional PE program	V	11	CH	1	0	0	4	2	3	Insufficient FMS proficiency
498	Traditional PE program	V	11	CH	1	0	1	4	4	4	Insufficient FMS proficiency
499	Traditional PE program	V	11	CH	1	0	2	4	3	3	Insufficient FMS proficiency
500	Traditional PE program	V	11	CH	1	0	0	4	3	4	Insufficient FMS proficiency
501	Traditional PE program	V	11	CH	3	0	3	4	3	5	Insufficient FMS proficiency
502	Traditional PE program	V	11	CH	3	0	0	4	3	2	Insufficient FMS proficiency
503	Traditional PE program	V	11	CH	4	0	2	4	3	3	Insufficient FMS proficiency
504	Traditional PE program	V	11	CH	4	0	4	5	4	1	Insufficient FMS proficiency
505	Traditional PE program	V	11	CH	4	0	4	5	4	1	Insufficient FMS proficiency
506	Traditional PE program	V	11	D	5	5	5	3	3	3	Elementary FMS proficiency
507	Traditional PE program	V	11	D	3	5	5	4	4	3	Elementary FMS proficiency
508	Traditional PE program	V	11	D	3	4	3	3	3	3	Elementary FMS proficiency
509	Traditional PE program	V	11	D	3	4	4	4	5	4	Elementary FMS proficiency
510	Traditional PE program	V	11	D	3	4	4	4	5	4	Elementary FMS proficiency
511	Traditional PE program	V	10	D	1	5	2	0	2	0	Insufficient FMS proficiency
512	Traditional PE program	V	11	D	0	5	2	1	3	1	Insufficient FMS proficiency
513	Traditional PE program	V	11	D	1	5	2	1	1	0	Insufficient FMS proficiency
514	Traditional PE program	V	11	D	1	5	2	1	1	0	Insufficient FMS proficiency
515	Traditional PE program	V	11	D	3	5	2	1	4	1	Insufficient FMS proficiency
516	Traditional PE program	V	11	D	3	5	2	1	4	1	Insufficient FMS proficiency
517	Traditional PE program	V	11	D	0	5	5	2	3	3	Insufficient FMS proficiency
518	Traditional PE program	V	11	D	1	5	0	2	1	3	Insufficient FMS proficiency
519	Traditional PE program	V	11	D	2	5	0	2	2	0	Insufficient FMS proficiency
520	Traditional PE program	V	11	D	4	5	5	2	5	2	Insufficient FMS proficiency
521	Traditional PE program	V	11	D	5	5	5	2	3	5	Insufficient FMS proficiency
522	Traditional PE program	V	11	D	5	5	5	2	3	5	Insufficient FMS proficiency
523	Traditional PE program	V	11	D	0	5	4	3	4	2	Insufficient FMS proficiency
524	Traditional PE program	V	11	D	0	5	2	3	4	1	Insufficient FMS proficiency
525	Traditional PE program	V	11	D	1	5	4	3	4	5	Insufficient FMS proficiency
526	Traditional PE program	V	11	D	1	5	4	3	4	3	Insufficient FMS proficiency
527	Traditional PE program	V	11	D	1	5	5	3	2	4	Insufficient FMS proficiency
528	Traditional PE program	V	11	D	1	5	5	3	4	2	Insufficient FMS proficiency
529	Traditional PE program	V	11	D	2	5	4	3	4	4	Insufficient FMS proficiency
530	Traditional PE program	V	11	D	2	5	4	3	3	4	Insufficient FMS proficiency
531	Traditional PE program	V	11	D	2	5	1	3	4	4	Insufficient FMS proficiency
532	Traditional PE program	V	11	D	4	5	5	3	1	4	Insufficient FMS proficiency
533	Traditional PE program	V	11	D	3	5	5	4	2	2	Insufficient FMS proficiency
534	Traditional PE program	V	11	D	0	4	3	1	1	3	Insufficient FMS proficiency
535	Traditional PE program	V	11	D	0	4	3	1	1	3	Insufficient FMS proficiency
536	Traditional PE program	V	11	D	1	4	0	1	5	2	Insufficient FMS proficiency
537	Traditional PE program	V	11	D	1	4	0	1	5	2	Insufficient FMS proficiency
538	Traditional PE program	V	11	D	3	4	1	1	1	4	Insufficient FMS proficiency
539	Traditional PE program	V	11	D	3	4	3	1	3	4	Insufficient FMS proficiency
540	Traditional PE program	V	11	D	3	4	3	1	3	4	Insufficient FMS proficiency
541	Traditional PE program	V	11	D	1	4	0	2	3	3	Insufficient FMS proficiency
542	Traditional PE program	V	11	D	3	4	4	2	2	0	Insufficient FMS proficiency
543	Traditional PE program	V	11	D	3	4	3	2	2	4	Insufficient FMS proficiency
544	Traditional PE program	V	11	D	3	4	3	2	2	4	Insufficient FMS proficiency
545	Traditional PE program	V	11	D	4	4	3	2	5	5	Insufficient FMS proficiency
546	Traditional PE program	V	11	D	0	4	3	3	2	2	Insufficient FMS proficiency
547	Traditional PE program	V	11	D	0	4	5	3	2	3	Insufficient FMS proficiency
548	Traditional PE program	V	11	D	2	4	4	3	4	4	Insufficient FMS proficiency
549	Traditional PE program	V	11	D	2	4	1	3	2	1	Insufficient FMS proficiency
550	Traditional PE program	V	11	D	2	4	1	3	2	1	Insufficient FMS proficiency
551	Traditional PE program	V	11	D	2	4	5	3	3	0	Insufficient FMS proficiency
552	Traditional PE program	V	11	D	3	4	5	3	2	2	Insufficient FMS proficiency
553	Traditional PE program	V	11	D	0	4	0	4	3	4	Insufficient FMS proficiency
554	Traditional PE program	V	11	D	0	4	2	4	4	3	Insufficient FMS proficiency
555	Traditional PE program	V	11	D	0	4	5	4	3	1	Insufficient FMS proficiency
556	Traditional PE program	V	11	D	0	4	5	4	3	1	Insufficient FMS proficiency
557	Traditional PE program	V	11	D	0	3	0	1	0	3	Insufficient FMS proficiency
558	Traditional PE program	V	11	D	0	3	0	1	0	3	Insufficient FMS proficiency
559	Traditional PE program	V	11	D	1	3	1	1	3	2	Insufficient FMS proficiency
560	Traditional PE program	V	11	D	1	3	1	1	3	2	Insufficient FMS proficiency
561	Traditional PE program	V	11	D	0	3	0	2	2	2	Insufficient FMS proficiency
562	Traditional PE program	V	11	D	1	3	4	2	2	2	Insufficient FMS proficiency
563	Traditional PE program	V	11	D	1	3	1	3	4	3	Insufficient FMS proficiency
564	Traditional PE program	V	11	D	1	3	5	4	4	4	Insufficient FMS proficiency
565	Traditional PE program	V	11	D	1	3	5	4	4	4	Insufficient FMS proficiency
566	Traditional PE program	V	11	D	0	2	0	1	3	1	Insufficient FMS proficiency
567	Traditional PE program	V	11	D	0	2	0	1	3	1	Insufficient FMS proficiency
568	Traditional PE program	V	11	D	1	2	2	2	3	0	Insufficient FMS proficiency
569	Traditional PE program	V	11	D	2	2	4	2	2	0	Insufficient FMS proficiency
570	Traditional PE program	V	11	D	3	2	1	2	1	2	Insufficient FMS proficiency
571	Traditional PE program	V	11	D	3	2	1	2	1	2	Insufficient FMS proficiency
572	Traditional PE program	V	11	D	3	2	3	5	3	2	Insufficient FMS proficiency
573	Traditional PE program	V	11	D	2	1	1	1	2	3	Insufficient FMS proficiency
574	Traditional PE program	V	11	D	2	1	1	1	2	3	Insufficient FMS proficiency
575	Traditional PE program	V	11	D	0	1	0	2	3	1	Insufficient FMS proficiency
576	Traditional PE program	V	11	D	1	1	4	2	3	3	Insufficient FMS proficiency
577	Traditional PE program	V	11	D	2	1	3	3	5	0	Insufficient FMS proficiency
578	Traditional PE program	V	11	D	2	1	4	3	4	2	Insufficient FMS proficiency
579	Traditional PE program	V	11	D	4	1	1	3	2	3	Insufficient FMS proficiency
580	Traditional PE program	V	11	D	4	1	5	4	1	2	Insufficient FMS proficiency
581	Traditional PE program	V	11	D	0	0	1	0	1	4	Insufficient FMS proficiency
582	Traditional PE program	V	11	D	0	0	0	1	2	2	Insufficient FMS proficiency
583	Traditional PE program	V	11	D	0	0	1	1	2	0	Insufficient FMS proficiency
584	Traditional PE program	V	11	D	0	0	0	1	2	0	Insufficient FMS proficiency
585	Traditional PE program	V	11	D	0	0	0	2	0	2	Insufficient FMS proficiency
586	Traditional PE program	V	11	D	1	0	4	2	1	1	Insufficient FMS proficiency
587	Traditional PE program	V	11	D	2	0	4	2	4	3	Insufficient FMS proficiency
588	Traditional PE program	V	11	D	2	0	0	2	2	0	Insufficient FMS proficiency
589	Traditional PE program	V	11	D	2	0	1	2	2	2	Insufficient FMS proficiency
590	Traditional PE program	V	11	D	4	0	2	2	1	4	Insufficient FMS proficiency
591	Traditional PE program	V	11	D	0	0	4	3	2	2	Insufficient FMS proficiency
592	Traditional PE program	V	11	D	0	0	4	3	2	2	Insufficient FMS proficiency
593	Traditional PE program	V	11	D	4	5	4	4	5	4	Good FMS proficiency
594	Traditional PE program	V	11	D	4	5	4	4	4	4	Good FMS proficiency
595	Sports PE program	V	11	CH	3	4	4	4	4	4	Elementarty FMS proficiency
596	Sports PE program	V	11	CH	0	5	4	4	3	2	Insufficient FMS proficiency
597	Sports PE program	V	11	CH	5	5	2	4	1	4	Insufficient FMS proficiency
598	Sports PE program	V	11	CH	2	4	4	5	4	5	Insufficient FMS proficiency
599	Sports PE program	V	11	CH	0	1	2	4	3	5	Insufficient FMS proficiency
600	Sports PE program	V	11	CH	0	0	1	3	3	5	Insufficient FMS proficiency
601	Sports PE program	V	11	CH	0	0	0	3	1	1	Insufficient FMS proficiency
602	Sports PE program	V	11	CH	0	0	0	4	2	1	Insufficient FMS proficiency
603	Sports PE program	V	11	CH	1	0	2	4	3	5	Insufficient FMS proficiency
604	Sports PE program	V	11	CH	1	0	0	4	3	2	Insufficient FMS proficiency
605	Sports PE program	V	11	CH	2	0	3	4	4	4	Insufficient FMS proficiency
606	Sports PE program	V	11	CH	1	0	2	5	3	2	Insufficient FMS proficiency
607	Sports PE program	V	11	CH	4	5	5	4	4	5	Good FMS proficiency
608	Sports PE program	V	11	CH	4	4	5	4	4	5	Good FMS proficiency
609	Sports PE program	V	11	D	1	5	0	3	1	2	Insufficient FMS proficiency
610	Sports PE program	V	11	D	1	5	3	4	2	3	Insufficient FMS proficiency
611	Sports PE program	V	11	D	1	4	2	2	3	5	Insufficient FMS proficiency
612	Sports PE program	V	11	D	0	4	3	3	3	3	Insufficient FMS proficiency
613	Sports PE program	V	11	D	1	4	5	5	2	3	Insufficient FMS proficiency
614	Sports PE program	V	11	D	2	2	1	2	1	2	Insufficient FMS proficiency
615	Sports PE program	V	11	D	1	0	2	3	3	2	Insufficient FMS proficiency
616	Sports PE program	V	11	D	1	0	2	3	2	0	Insufficient FMS proficiency
617	Sports PE program	V	11	D	1	0	0	4	3	1	Insufficient FMS proficiency
618	Sports PE program	V	11	CH	4	4	5	4	3	3	Elementarty FMS proficiency
619	Sports PE program	V	11	CH	4	3	5	4	4	4	Elementarty FMS proficiency
620	Sports PE program	V	11	CH	5	3	4	4	4	4	Elementarty FMS proficiency
621	Sports PE program	V	11	CH	4	3	3	3	3	3	Elementarty FMS proficiency
622	Sports PE program	V	11	CH	5	5	2	4	2	5	Insufficient FMS proficiency
623	Sports PE program	V	11	CH	3	1	5	2	4	4	Insufficient FMS proficiency
624	Sports PE program	V	11	CH	3	1	3	3	3	5	Insufficient FMS proficiency
625	Sports PE program	V	11	CH	5	1	5	3	5	5	Insufficient FMS proficiency
626	Sports PE program	V	11	CH	5	1	5	3	4	3	Insufficient FMS proficiency
627	Sports PE program	V	11	CH	4	1	5	4	5	5	Insufficient FMS proficiency
628	Sports PE program	V	11	CH	5	1	3	4	4	3	Insufficient FMS proficiency
629	Sports PE program	V	11	CH	3	0	3	2	2	3	Insufficient FMS proficiency
630	Sports PE program	V	11	CH	4	0	5	2	3	5	Insufficient FMS proficiency
631	Sports PE program	V	11	CH	4	0	2	2	3	5	Insufficient FMS proficiency
632	Sports PE program	V	11	CH	3	0	4	3	3	4	Insufficient FMS proficiency
633	Sports PE program	V	11	CH	3	0	5	3	2	3	Insufficient FMS proficiency
634	Sports PE program	V	11	CH	4	0	5	3	2	5	Insufficient FMS proficiency
635	Sports PE program	V	11	CH	5	0	2	3	2	5	Insufficient FMS proficiency
636	Sports PE program	V	11	CH	0	0	4	4	3	4	Insufficient FMS proficiency
637	Sports PE program	V	11	CH	3	0	4	4	4	5	Insufficient FMS proficiency
638	Sports PE program	V	11	CH	4	0	3	4	2	4	Insufficient FMS proficiency
639	Sports PE program	V	11	CH	4	0	4	4	3	4	Insufficient FMS proficiency
640	Sports PE program	V	11	CH	5	0	4	4	4	5	Insufficient FMS proficiency
641	Sports PE program	V	11	CH	5	4	4	4	4	5	Good FMS proficiency
642	Sports PE program	V	11	D	4	4	5	4	4	4	Elementarty FMS proficiency
643	Sports PE program	V	11	D	5	3	5	3	3	3	Elementarty FMS proficiency
644	Sports PE program	V	11	D	4	3	4	3	3	3	Elementarty FMS proficiency
645	Sports PE program	V	11	D	5	5	5	5	4	5	Excellent FMS proficiency
646	Sports PE program	V	11	D	1	5	5	2	3	4	Insufficient FMS proficiency
647	Sports PE program	V	11	D	4	4	1	2	3	4	Insufficient FMS proficiency
648	Sports PE program	V	11	D	4	4	3	3	2	4	Insufficient FMS proficiency
649	Sports PE program	V	11	D	4	4	4	3	2	2	Insufficient FMS proficiency
650	Sports PE program	V	11	D	5	3	5	2	2	4	Insufficient FMS proficiency
651	Sports PE program	V	11	D	5	3	5	4	2	3	Insufficient FMS proficiency
652	Sports PE program	V	11	D	2	2	4	3	2	5	Insufficient FMS proficiency
653	Sports PE program	V	11	D	4	2	5	3	4	3	Insufficient FMS proficiency
654	Sports PE program	V	11	D	4	2	5	4	2	4	Insufficient FMS proficiency
655	Sports PE program	V	11	D	5	2	5	4	2	3	Insufficient FMS proficiency
656	Sports PE program	V	11	D	0	1	4	2	4	3	Insufficient FMS proficiency
657	Sports PE program	V	11	D	5	1	2	2	2	3	Insufficient FMS proficiency
658	Sports PE program	V	11	D	4	1	4	3	4	3	Insufficient FMS proficiency
659	Sports PE program	V	11	D	5	1	2	3	3	2	Insufficient FMS proficiency
660	Sports PE program	V	11	D	0	1	4	4	3	4	Insufficient FMS proficiency
661	Sports PE program	V	11	D	5	0	3	1	4	1	Insufficient FMS proficiency
662	Sports PE program	V	11	D	4	0	5	2	2	4	Insufficient FMS proficiency
663	Sports PE program	V	11	D	4	0	3	2	3	3	Insufficient FMS proficiency
664	Sports PE program	V	11	D	5	4	4	4	4	4	Good FMS proficiency
665	Sports PE program	V	11	CH	4	3	5	3	3	3	Elementarty FMS proficiency
666	Sports PE program	V	11	CH	2	1	3	3	3	5	Insufficient FMS proficiency
667	Sports PE program	V	11	CH	2	0	5	3	5	5	Insufficient FMS proficiency
668	Sports PE program	V	11	CH	2	0	4	3	4	5	Insufficient FMS proficiency
669	Sports PE program	V	11	CH	2	0	3	3	3	5	Insufficient FMS proficiency
670	Sports PE program	V	11	CH	4	0	5	3	3	5	Insufficient FMS proficiency
671	Sports PE program	V	11	CH	4	0	5	3	3	3	Insufficient FMS proficiency
672	Sports PE program	V	11	CH	0	0	4	4	2	5	Insufficient FMS proficiency
673	Sports PE program	V	11	CH	1	0	5	4	4	5	Insufficient FMS proficiency
674	Sports PE program	V	11	CH	2	0	2	4	3	5	Insufficient FMS proficiency
675	Sports PE program	V	11	CH	1	0	5	5	4	5	Insufficient FMS proficiency
676	Sports PE program	V	11	CH	1	0	4	5	2	5	Insufficient FMS proficiency
677	Sports PE program	V	11	CH	2	0	5	5	4	5	Insufficient FMS proficiency
678	Sports PE program	V	11	CH	2	0	4	5	5	5	Insufficient FMS proficiency
679	Sports PE program	V	11	CH	5	0	3	5	4	5	Insufficient FMS proficiency
680	Sports PE program	V	11	CH	4	4	5	4	4	5	Good FMS proficiency
681	Sports PE program	V	11	CH	4	5	4	3	3	3	Elementarty FMS proficiency
682	Sports PE program	V	11	CH	3	4	3	3	4	5	Elementarty FMS proficiency
683	Sports PE program	V	11	CH	4	4	3	5	4	5	Elementarty FMS proficiency
684	Sports PE program	V	11	CH	5	3	5	4	4	3	Elementarty FMS proficiency
685	Sports PE program	V	11	CH	5	3	5	5	4	4	Elementarty FMS proficiency
686	Sports PE program	V	11	CH	4	3	5	2	4	4	Insufficient FMS proficiency
687	Sports PE program	V	11	CH	0	3	5	3	4	4	Insufficient FMS proficiency
688	Sports PE program	V	11	CH	2	3	3	3	3	4	Insufficient FMS proficiency
689	Sports PE program	V	11	CH	5	2	1	3	4	5	Insufficient FMS proficiency
690	Sports PE program	V	11	CH	5	2	0	4	1	2	Insufficient FMS proficiency
691	Sports PE program	V	11	CH	5	1	2	3	4	5	Insufficient FMS proficiency
692	Sports PE program	V	11	CH	0	0	5	3	5	2	Insufficient FMS proficiency
693	Sports PE program	V	11	CH	3	0	1	3	4	4	Insufficient FMS proficiency
694	Sports PE program	V	11	CH	4	0	5	4	4	2	Insufficient FMS proficiency
695	Sports PE program	V	11	CH	4	0	5	4	2	3	Insufficient FMS proficiency
696	Sports PE program	V	11	CH	5	0	4	4	1	5	Insufficient FMS proficiency
697	Sports PE program	V	11	CH	5	0	2	5	4	5	Insufficient FMS proficiency
698	Sports PE program	V	11	CH	5	5	4	4	4	5	Good FMS proficiency
699	Sports PE program	V	11	CH	4	4	4	4	4	5	Good FMS proficiency
700	Sports PE program	V	11	CH	5	4	4	4	4	4	Good FMS proficiency
701	Sports PE program	V	11	CH	5	4	4	5	4	5	Good FMS proficiency
702	Sports PE program	V	11	D	4	5	4	3	3	3	Elementarty FMS proficiency
703	Sports PE program	V	11	D	3	3	5	3	4	3	Elementarty FMS proficiency
704	Sports PE program	V	11	D	3	3	3	3	5	3	Elementarty FMS proficiency
705	Sports PE program	V	11	D	3	5	4	2	4	3	Insufficient FMS proficiency
706	Sports PE program	V	11	D	4	5	4	2	4	0	Insufficient FMS proficiency
707	Sports PE program	V	11	D	2	5	5	3	2	2	Insufficient FMS proficiency
708	Sports PE program	V	11	D	2	5	4	3	4	1	Insufficient FMS proficiency
709	Sports PE program	V	11	D	3	5	2	3	3	2	Insufficient FMS proficiency
710	Sports PE program	V	11	D	5	5	5	3	4	2	Insufficient FMS proficiency
711	Sports PE program	V	11	D	1	5	5	4	2	3	Insufficient FMS proficiency
712	Sports PE program	V	11	D	1	5	3	4	4	1	Insufficient FMS proficiency
713	Sports PE program	V	11	D	4	5	4	4	2	2	Insufficient FMS proficiency
714	Sports PE program	V	11	D	4	4	4	1	2	1	Insufficient FMS proficiency
715	Sports PE program	V	11	D	0	4	4	2	4	2	Insufficient FMS proficiency
716	Sports PE program	V	11	D	2	4	3	2	2	0	Insufficient FMS proficiency
717	Sports PE program	V	11	D	3	4	4	2	4	0	Insufficient FMS proficiency
718	Sports PE program	V	11	D	4	4	5	2	2	2	Insufficient FMS proficiency
719	Sports PE program	V	11	D	1	4	5	3	4	3	Insufficient FMS proficiency
720	Sports PE program	V	11	D	2	4	4	3	3	4	Insufficient FMS proficiency
721	Sports PE program	V	11	D	4	4	5	3	4	2	Insufficient FMS proficiency
722	Sports PE program	V	11	D	2	3	2	3	4	3	Insufficient FMS proficiency
723	Sports PE program	V	11	D	3	3	3	3	5	2	Insufficient FMS proficiency
724	Sports PE program	V	11	D	4	2	5	2	5	0	Insufficient FMS proficiency
725	Sports PE program	V	11	D	2	2	0	3	4	3	Insufficient FMS proficiency
726	Sports PE program	V	11	D	1	1	0	1	3	0	Insufficient FMS proficiency
727	Sports PE program	V	11	D	5	0	5	2	2	2	Insufficient FMS proficiency
728	Sports PE program	V	11	D	5	0	5	3	4	0	Insufficient FMS proficiency
729	Sports PE program	V	11	D	4	0	3	4	4	0	Insufficient FMS proficiency
730	Sports PE program	V	11	D	4	5	5	4	4	4	Good FMS proficiency
731	Traditional PE program	VI	12	CH	5	5	5	3	4	3	Elementary FMS proficiency
732	Traditional PE program	VI	12	CH	3	5	5	4	4	5	Elementary FMS proficiency
733	Traditional PE program	VI	12	CH	3	4	5	3	4	3	Elementary FMS proficiency
734	Traditional PE program	VI	12	CH	5	4	4	3	4	4	Elementary FMS proficiency
735	Traditional PE program	VI	12	CH	4	4	3	4	4	5	Elementary FMS proficiency
736	Traditional PE program	VI	12	CH	3	3	5	4	4	5	Elementary FMS proficiency
737	Traditional PE program	VI	12	CH	4	3	5	4	4	5	Elementary FMS proficiency
738	Traditional PE program	VI	12	CH	5	3	5	4	4	5	Elementary FMS proficiency
739	Traditional PE program	VI	12	CH	0	5	1	3	4	4	Insufficient FMS proficiency
740	Traditional PE program	VI	12	CH	1	5	3	3	3	2	Insufficient FMS proficiency
741	Traditional PE program	VI	12	CH	2	5	5	3	4	5	Insufficient FMS proficiency
742	Traditional PE program	VI	12	CH	2	5	5	3	4	5	Insufficient FMS proficiency
743	Traditional PE program	VI	12	CH	3	5	2	3	3	5	Insufficient FMS proficiency
744	Traditional PE program	VI	12	CH	2	5	1	4	5	5	Insufficient FMS proficiency
745	Traditional PE program	VI	12	CH	3	5	2	5	4	5	Insufficient FMS proficiency
746	Traditional PE program	VI	12	CH	0	4	0	3	2	3	Insufficient FMS proficiency
747	Traditional PE program	VI	12	CH	2	4	2	3	2	3	Insufficient FMS proficiency
748	Traditional PE program	VI	12	CH	2	4	2	3	2	3	Insufficient FMS proficiency
749	Traditional PE program	VI	12	CH	4	4	0	4	5	4	Insufficient FMS proficiency
750	Traditional PE program	VI	12	CH	3	3	2	2	4	5	Insufficient FMS proficiency
751	Traditional PE program	VI	12	CH	2	3	2	3	3	5	Insufficient FMS proficiency
752	Traditional PE program	VI	12	CH	5	3	1	3	3	5	Insufficient FMS proficiency
753	Traditional PE program	VI	12	CH	1	3	1	4	4	5	Insufficient FMS proficiency
754	Traditional PE program	VI	12	CH	0	2	0	2	4	4	Insufficient FMS proficiency
755	Traditional PE program	VI	12	CH	0	2	0	2	4	5	Insufficient FMS proficiency
756	Traditional PE program	VI	12	CH	3	2	2	2	4	5	Insufficient FMS proficiency
757	Traditional PE program	VI	12	CH	3	2	1	3	2	5	Insufficient FMS proficiency
758	Traditional PE program	VI	12	CH	0	2	2	4	5	4	Insufficient FMS proficiency
759	Traditional PE program	VI	12	CH	4	2	2	4	4	5	Insufficient FMS proficiency
760	Traditional PE program	VI	12	CH	4	2	5	4	4	5	Insufficient FMS proficiency
761	Traditional PE program	VI	12	CH	0	0	2	0	0	3	Insufficient FMS proficiency
762	Traditional PE program	VI	12	CH	1	0	4	0	4	5	Insufficient FMS proficiency
763	Traditional PE program	VI	12	CH	0	0	0	1	2	4	Insufficient FMS proficiency
764	Traditional PE program	VI	12	CH	3	0	3	1	2	3	Insufficient FMS proficiency
765	Traditional PE program	VI	12	CH	4	0	1	1	2	4	Insufficient FMS proficiency
766	Traditional PE program	VI	12	CH	5	0	3	1	0	2	Insufficient FMS proficiency
767	Traditional PE program	VI	12	CH	0	0	4	2	2	4	Insufficient FMS proficiency
768	Traditional PE program	VI	12	CH	0	0	3	2	3	2	Insufficient FMS proficiency
769	Traditional PE program	VI	12	CH	0	0	0	2	2	5	Insufficient FMS proficiency
770	Traditional PE program	VI	12	CH	0	0	1	2	3	2	Insufficient FMS proficiency
771	Traditional PE program	VI	12	CH	0	0	1	2	3	2	Insufficient FMS proficiency
772	Traditional PE program	VI	12	CH	1	0	0	2	3	4	Insufficient FMS proficiency
773	Traditional PE program	VI	12	CH	1	0	2	2	1	2	Insufficient FMS proficiency
774	Traditional PE program	VI	12	CH	1	0	5	2	4	5	Insufficient FMS proficiency
775	Traditional PE program	VI	12	CH	1	0	0	2	1	3	Insufficient FMS proficiency
776	Traditional PE program	VI	12	CH	1	0	2	2	1	2	Insufficient FMS proficiency
777	Traditional PE program	VI	12	CH	3	0	1	2	2	4	Insufficient FMS proficiency
778	Traditional PE program	VI	12	CH	4	0	4	2	3	4	Insufficient FMS proficiency
779	Traditional PE program	VI	12	CH	4	0	0	2	4	5	Insufficient FMS proficiency
780	Traditional PE program	VI	12	CH	4	0	2	2	1	4	Insufficient FMS proficiency
781	Traditional PE program	VI	12	CH	0	0	4	3	2	3	Insufficient FMS proficiency
782	Traditional PE program	VI	12	CH	0	0	2	3	2	4	Insufficient FMS proficiency
783	Traditional PE program	VI	12	CH	0	0	1	3	2	5	Insufficient FMS proficiency
784	Traditional PE program	VI	12	CH	0	0	0	3	4	1	Insufficient FMS proficiency
785	Traditional PE program	VI	12	CH	0	0	0	3	4	1	Insufficient FMS proficiency
786	Traditional PE program	VI	12	CH	1	0	4	3	5	5	Insufficient FMS proficiency
787	Traditional PE program	VI	12	CH	1	0	4	3	5	5	Insufficient FMS proficiency
788	Traditional PE program	VI	12	CH	2	0	5	3	5	5	Insufficient FMS proficiency
789	Traditional PE program	VI	12	CH	2	0	1	3	4	4	Insufficient FMS proficiency
790	Traditional PE program	VI	12	CH	2	0	2	3	3	4	Insufficient FMS proficiency
791	Traditional PE program	VI	12	CH	2	0	1	3	2	5	Insufficient FMS proficiency
792	Traditional PE program	VI	12	CH	2	0	5	3	5	5	Insufficient FMS proficiency
793	Traditional PE program	VI	12	CH	2	0	2	3	3	4	Insufficient FMS proficiency
794	Traditional PE program	VI	12	CH	3	0	2	3	5	3	Insufficient FMS proficiency
795	Traditional PE program	VI	12	CH	3	0	4	3	4	5	Insufficient FMS proficiency
796	Traditional PE program	VI	12	CH	3	0	4	3	4	5	Insufficient FMS proficiency
797	Traditional PE program	VI	12	CH	4	0	0	3	3	4	Insufficient FMS proficiency
798	Traditional PE program	VI	12	CH	4	0	1	3	3	4	Insufficient FMS proficiency
799	Traditional PE program	VI	12	CH	0	0	2	4	4	5	Insufficient FMS proficiency
800	Traditional PE program	VI	12	CH	0	0	2	4	4	5	Insufficient FMS proficiency
801	Traditional PE program	VI	12	CH	0	0	2	4	4	2	Insufficient FMS proficiency
802	Traditional PE program	VI	12	CH	0	0	2	4	4	5	Insufficient FMS proficiency
803	Traditional PE program	VI	12	CH	0	0	2	4	4	5	Insufficient FMS proficiency
804	Traditional PE program	VI	12	CH	0	0	2	4	4	2	Insufficient FMS proficiency
805	Traditional PE program	VI	12	CH	1	0	4	4	2	3	Insufficient FMS proficiency
806	Traditional PE program	VI	12	CH	1	0	4	4	2	3	Insufficient FMS proficiency
807	Traditional PE program	VI	12	CH	2	0	2	4	2	5	Insufficient FMS proficiency
808	Traditional PE program	VI	12	CH	2	0	3	4	5	5	Insufficient FMS proficiency
809	Traditional PE program	VI	12	CH	3	0	5	4	2	5	Insufficient FMS proficiency
810	Traditional PE program	VI	12	CH	3	0	4	4	2	5	Insufficient FMS proficiency
811	Traditional PE program	VI	12	CH	4	0	3	4	3	5	Insufficient FMS proficiency
812	Traditional PE program	VI	12	CH	4	0	0	4	3	5	Insufficient FMS proficiency
813	Traditional PE program	VI	12	CH	4	0	2	4	2	5	Insufficient FMS proficiency
814	Traditional PE program	VI	12	CH	2	0	2	5	5	5	Insufficient FMS proficiency
815	Traditional PE program	VI	12	CH	2	0	2	5	5	5	Insufficient FMS proficiency
816	Traditional PE program	VI	12	CH	5	0	1	5	3	5	Insufficient FMS proficiency
817	Traditional PE program	VI	12	CH	4	5	5	4	4	5	Good FMS proficiency
818	Traditional PE program	VI	12	CH	4	5	5	4	4	5	Good FMS proficiency
819	Traditional PE program	VI	12	CH	4	5	5	4	4	5	Good FMS proficiency
820	Traditional PE program	VI	12	CH	5	5	5	4	4	5	Good FMS proficiency
821	Traditional PE program	VI	12	CH	4	4	4	4	4	5	Good FMS proficiency
822	Traditional PE program	VI	12	CH	5	4	4	4	5	5	Good FMS proficiency
823	Traditional PE program	VI	12	CH	4	4	4	5	4	5	Good FMS proficiency
824	Traditional PE program	VI	12	D	4	5	5	3	4	5	Elementary FMS proficiency
825	Traditional PE program	VI	12	D	3	4	4	3	3	4	Elementary FMS proficiency
826	Traditional PE program	VI	12	D	3	4	4	3	3	4	Elementary FMS proficiency
827	Traditional PE program	VI	12	D	4	4	4	3	3	3	Elementary FMS proficiency
828	Traditional PE program	VI	12	D	3	4	3	4	3	4	Elementary FMS proficiency
829	Traditional PE program	VI	12	D	5	3	4	3	3	3	Elementary FMS proficiency
830	Traditional PE program	VI	12	D	4	3	3	4	4	5	Elementary FMS proficiency
831	Traditional PE program	VI	12	D	0	5	1	2	3	0	Insufficient FMS proficiency
832	Traditional PE program	VI	12	D	2	5	3	3	2	3	Insufficient FMS proficiency
833	Traditional PE program	VI	12	D	5	5	5	3	2	1	Insufficient FMS proficiency
834	Traditional PE program	VI	12	D	4	5	2	4	2	2	Insufficient FMS proficiency
835	Traditional PE program	VI	12	D	1	4	0	2	3	2	Insufficient FMS proficiency
836	Traditional PE program	VI	12	D	3	4	2	3	5	4	Insufficient FMS proficiency
837	Traditional PE program	VI	12	D	4	4	0	3	2	2	Insufficient FMS proficiency
838	Traditional PE program	VI	12	D	2	4	2	4	3	2	Insufficient FMS proficiency
839	Traditional PE program	VI	12	D	4	3	3	1	2	2	Insufficient FMS proficiency
840	Traditional PE program	VI	12	D	4	3	3	1	2	2	Insufficient FMS proficiency
841	Traditional PE program	VI	12	D	2	3	2	2	4	2	Insufficient FMS proficiency
842	Traditional PE program	VI	12	D	2	3	2	2	4	2	Insufficient FMS proficiency
843	Traditional PE program	VI	12	D	5	3	3	2	2	2	Insufficient FMS proficiency
844	Traditional PE program	VI	12	D	0	3	3	3	4	4	Insufficient FMS proficiency
845	Traditional PE program	VI	12	D	2	3	5	3	2	3	Insufficient FMS proficiency
846	Traditional PE program	VI	12	D	2	3	4	3	3	2	Insufficient FMS proficiency
847	Traditional PE program	VI	12	D	2	3	5	3	2	3	Insufficient FMS proficiency
848	Traditional PE program	VI	12	D	3	3	1	3	3	4	Insufficient FMS proficiency
849	Traditional PE program	VI	12	D	4	3	1	4	3	5	Insufficient FMS proficiency
850	Traditional PE program	VI	12	D	4	3	5	4	3	2	Insufficient FMS proficiency
851	Traditional PE program	VI	12	D	1	2	4	2	2	3	Insufficient FMS proficiency
852	Traditional PE program	VI	12	D	4	2	2	2	4	0	Insufficient FMS proficiency
853	Traditional PE program	VI	12	D	4	2	2	2	4	0	Insufficient FMS proficiency
854	Traditional PE program	VI	12	D	2	2	5	3	4	2	Insufficient FMS proficiency
855	Traditional PE program	VI	12	D	3	2	5	3	3	2	Insufficient FMS proficiency
856	Traditional PE program	VI	12	D	4	2	5	3	3	3	Insufficient FMS proficiency
857	Traditional PE program	VI	12	D	2	1	0	1	4	4	Insufficient FMS proficiency
858	Traditional PE program	VI	12	D	2	1	5	2	4	3	Insufficient FMS proficiency
859	Traditional PE program	VI	12	D	2	1	4	2	2	1	Insufficient FMS proficiency
860	Traditional PE program	VI	12	D	2	1	5	2	4	3	Insufficient FMS proficiency
861	Traditional PE program	VI	12	D	2	1	4	2	2	1	Insufficient FMS proficiency
862	Traditional PE program	VI	12	D	4	1	5	3	2	4	Insufficient FMS proficiency
863	Traditional PE program	VI	12	D	0	0	2	1	2	4	Insufficient FMS proficiency
864	Traditional PE program	VI	12	D	0	0	3	1	1	2	Insufficient FMS proficiency
865	Traditional PE program	VI	12	D	0	0	3	1	1	2	Insufficient FMS proficiency
866	Traditional PE program	VI	12	D	0	0	4	2	2	3	Insufficient FMS proficiency
867	Traditional PE program	VI	12	D	4	0	4	2	1	4	Insufficient FMS proficiency
868	Traditional PE program	VI	12	D	4	0	5	2	2	2	Insufficient FMS proficiency
869	Traditional PE program	VI	12	D	0	0	3	3	3	3	Insufficient FMS proficiency
870	Traditional PE program	VI	12	D	0	0	0	3	1	4	Insufficient FMS proficiency
871	Traditional PE program	VI	12	D	0	0	0	3	1	3	Insufficient FMS proficiency
872	Traditional PE program	VI	12	D	0	0	3	3	3	2	Insufficient FMS proficiency
873	Traditional PE program	VI	12	D	0	0	3	3	3	2	Insufficient FMS proficiency
874	Traditional PE program	VI	12	D	1	0	2	3	3	2	Insufficient FMS proficiency
875	Traditional PE program	VI	12	D	2	0	2	3	4	4	Insufficient FMS proficiency
876	Traditional PE program	VI	12	D	2	0	4	3	1	2	Insufficient FMS proficiency
877	Traditional PE program	VI	12	D	3	0	5	3	4	3	Insufficient FMS proficiency
878	Traditional PE program	VI	12	D	3	0	5	3	4	3	Insufficient FMS proficiency
879	Traditional PE program	VI	12	D	4	0	2	3	2	1	Insufficient FMS proficiency
880	Traditional PE program	VI	12	D	3	0	5	4	2	4	Insufficient FMS proficiency
881	Traditional PE program	VI	12	D	3	0	4	4	4	3	Insufficient FMS proficiency
882	Sports PE program	VI	12	CH	5	5	3	5	4	4	Elementarty FMS proficiency
883	Sports PE program	VI	12	CH	3	4	5	4	4	5	Elementarty FMS proficiency
884	Sports PE program	VI	12	CH	3	4	3	5	4	5	Elementarty FMS proficiency
885	Sports PE program	VI	12	CH	5	3	4	5	3	4	Elementarty FMS proficiency
886	Sports PE program	VI	12	CH	4	5	5	5	5	5	Excellent FMS proficiency
887	Sports PE program	VI	12	CH	1	5	0	4	4	4	Insufficient FMS proficiency
888	Sports PE program	VI	12	CH	1	5	0	5	4	5	Insufficient FMS proficiency
889	Sports PE program	VI	12	CH	3	5	0	5	2	5	Insufficient FMS proficiency
890	Sports PE program	VI	12	CH	3	5	0	5	3	4	Insufficient FMS proficiency
891	Sports PE program	VI	12	CH	4	5	0	5	4	5	Insufficient FMS proficiency
892	Sports PE program	VI	12	CH	1	4	0	4	4	5	Insufficient FMS proficiency
893	Sports PE program	VI	12	CH	2	4	2	5	4	5	Insufficient FMS proficiency
894	Sports PE program	VI	12	CH	5	4	0	5	4	4	Insufficient FMS proficiency
895	Sports PE program	VI	12	CH	1	3	4	4	5	5	Insufficient FMS proficiency
896	Sports PE program	VI	12	CH	2	3	0	4	4	5	Insufficient FMS proficiency
897	Sports PE program	VI	12	CH	2	3	1	4	2	5	Insufficient FMS proficiency
898	Sports PE program	VI	12	CH	2	2	0	5	3	5	Insufficient FMS proficiency
899	Sports PE program	VI	12	CH	3	0	1	3	4	5	Insufficient FMS proficiency
900	Sports PE program	VI	12	CH	4	4	5	5	4	5	Good FMS proficiency
901	Sports PE program	VI	12	D	2	5	5	4	3	1	Insufficient FMS proficiency
902	Sports PE program	VI	12	D	0	4	5	4	3	3	Insufficient FMS proficiency
903	Sports PE program	VI	12	D	1	4	4	4	2	4	Insufficient FMS proficiency
904	Sports PE program	VI	12	D	1	4	3	4	4	2	Insufficient FMS proficiency
905	Sports PE program	VI	12	D	2	4	5	4	3	3	Insufficient FMS proficiency
906	Sports PE program	VI	12	D	3	4	5	4	3	0	Insufficient FMS proficiency
907	Sports PE program	VI	12	D	3	4	5	4	3	1	Insufficient FMS proficiency
908	Sports PE program	VI	12	D	1	2	2	4	2	2	Insufficient FMS proficiency
909	Sports PE program	VI	12	CH	5	5	4	4	3	5	Elementarty FMS proficiency
910	Sports PE program	VI	12	CH	3	4	5	3	4	4	Elementarty FMS proficiency
911	Sports PE program	VI	12	CH	4	3	5	2	4	5	Insufficient FMS proficiency
912	Sports PE program	VI	12	CH	4	2	4	3	3	4	Insufficient FMS proficiency
913	Sports PE program	VI	12	CH	3	1	2	2	4	5	Insufficient FMS proficiency
914	Sports PE program	VI	12	CH	3	1	5	2	3	3	Insufficient FMS proficiency
915	Sports PE program	VI	12	CH	3	1	2	3	4	4	Insufficient FMS proficiency
916	Sports PE program	VI	12	CH	5	1	5	3	4	5	Insufficient FMS proficiency
917	Sports PE program	VI	12	CH	2	0	5	2	3	5	Insufficient FMS proficiency
918	Sports PE program	VI	12	CH	0	0	4	3	4	4	Insufficient FMS proficiency
919	Sports PE program	VI	12	CH	5	0	5	3	4	4	Insufficient FMS proficiency
920	Sports PE program	VI	12	CH	5	4	5	4	4	4	Good FMS proficiency
921	Sports PE program	VI	12	CH	5	5	4	4	5	4	Good FMS proficiency
922	Sports PE program	VI	12	D	0	4	5	4	4	3	Insufficient FMS proficiency
923	Sports PE program	VI	12	D	4	4	4	4	2	3	Insufficient FMS proficiency
924	Sports PE program	VI	12	D	2	3	5	2	3	3	Insufficient FMS proficiency
925	Sports PE program	VI	12	D	4	0	5	3	3	3	Insufficient FMS proficiency
926	Sports PE program	VI	12	CH	4	4	3	3	4	5	Elementarty FMS proficiency
927	Sports PE program	VI	12	CH	3	3	4	3	3	5	Elementarty FMS proficiency
928	Sports PE program	VI	12	CH	5	3	3	3	4	4	Elementarty FMS proficiency
929	Sports PE program	VI	12	CH	5	3	5	5	4	5	Elementarty FMS proficiency
930	Sports PE program	VI	12	CH	2	3	4	3	3	5	Insufficient FMS proficiency
931	Sports PE program	VI	12	CH	1	2	2	3	4	5	Insufficient FMS proficiency
932	Sports PE program	VI	12	CH	1	1	2	3	4	5	Insufficient FMS proficiency
933	Sports PE program	VI	12	CH	2	1	2	3	4	5	Insufficient FMS proficiency
934	Sports PE program	VI	12	CH	5	1	5	5	5	2	Insufficient FMS proficiency
935	Sports PE program	VI	12	CH	2	0	1	2	2	5	Insufficient FMS proficiency
936	Sports PE program	VI	12	CH	0	0	5	3	4	5	Insufficient FMS proficiency
937	Sports PE program	VI	12	CH	1	0	2	3	4	5	Insufficient FMS proficiency
938	Sports PE program	VI	12	CH	2	0	1	3	4	5	Insufficient FMS proficiency
939	Sports PE program	VI	12	CH	2	0	5	4	4	5	Insufficient FMS proficiency
940	Sports PE program	VI	12	CH	2	0	1	4	2	5	Insufficient FMS proficiency
941	Sports PE program	VI	12	CH	0	0	5	5	4	5	Insufficient FMS proficiency
942	Sports PE program	VI	12	CH	4	5	5	4	4	5	Good FMS proficiency
943	Sports PE program	VI	12	CH	4	4	5	5	4	5	Good FMS proficiency
944	Sports PE program	VI	12	CH	2	5	3	5	4	2	Insufficient FMS proficiency
945	Sports PE program	VI	12	CH	0	4	4	2	5	5	Insufficient FMS proficiency
946	Sports PE program	VI	12	CH	5	4	5	2	4	5	Insufficient FMS proficiency
947	Sports PE program	VI	12	CH	0	4	3	3	5	5	Insufficient FMS proficiency
948	Sports PE program	VI	12	CH	2	4	2	3	3	4	Insufficient FMS proficiency
949	Sports PE program	VI	12	CH	4	4	2	4	4	2	Insufficient FMS proficiency
950	Sports PE program	VI	12	CH	3	3	2	3	4	5	Insufficient FMS proficiency
951	Sports PE program	VI	12	CH	5	2	3	3	4	4	Insufficient FMS proficiency
952	Sports PE program	VI	12	CH	5	2	2	4	4	5	Insufficient FMS proficiency
953	Sports PE program	VI	12	CH	5	2	1	5	3	5	Insufficient FMS proficiency
954	Sports PE program	VI	12	CH	0	1	4	4	3	4	Insufficient FMS proficiency
955	Sports PE program	VI	12	CH	0	0	3	2	4	5	Insufficient FMS proficiency
956	Sports PE program	VI	12	CH	5	0	3	3	4	5	Insufficient FMS proficiency
957	Sports PE program	VI	12	CH	1	0	3	4	4	3	Insufficient FMS proficiency
958	Sports PE program	VI	12	CH	5	0	3	4	5	5	Insufficient FMS proficiency
959	Sports PE program	VI	12	CH	4	5	4	4	4	5	Good FMS proficiency
960	Sports PE program	VI	12	CH	4	5	4	4	4	5	Good FMS proficiency
961	Sports PE program	VI	12	CH	4	4	5	4	4	5	Good FMS proficiency
962	Sports PE program	VI	12	D	4	5	5	4	5	3	Elementarty FMS proficiency
963	Sports PE program	VI	12	D	3	5	4	5	4	4	Elementarty FMS proficiency
964	Sports PE program	VI	12	D	3	4	3	3	3	3	Elementarty FMS proficiency
965	Sports PE program	VI	12	D	3	4	3	4	3	3	Elementarty FMS proficiency
966	Sports PE program	VI	12	D	3	5	3	1	4	3	Insufficient FMS proficiency
967	Sports PE program	VI	12	D	1	5	0	2	3	2	Insufficient FMS proficiency
968	Sports PE program	VI	12	D	2	5	5	3	4	4	Insufficient FMS proficiency
969	Sports PE program	VI	12	D	2	5	4	3	1	4	Insufficient FMS proficiency
970	Sports PE program	VI	12	D	3	5	1	3	3	2	Insufficient FMS proficiency
971	Sports PE program	VI	12	D	4	5	5	3	5	1	Insufficient FMS proficiency
972	Sports PE program	VI	12	D	2	5	5	4	4	3	Insufficient FMS proficiency
973	Sports PE program	VI	12	D	5	5	4	4	2	1	Insufficient FMS proficiency
974	Sports PE program	VI	12	D	1	4	5	2	5	5	Insufficient FMS proficiency
975	Sports PE program	VI	12	D	1	4	4	3	4	0	Insufficient FMS proficiency
976	Sports PE program	VI	12	D	2	4	4	3	4	1	Insufficient FMS proficiency
977	Sports PE program	VI	12	D	2	4	4	3	4	1	Insufficient FMS proficiency
978	Sports PE program	VI	12	D	2	4	4	3	2	2	Insufficient FMS proficiency
979	Sports PE program	VI	12	D	2	4	4	3	3	2	Insufficient FMS proficiency
980	Sports PE program	VI	12	D	2	4	2	3	4	3	Insufficient FMS proficiency
981	Sports PE program	VI	12	D	4	4	4	3	3	1	Insufficient FMS proficiency
982	Sports PE program	VI	12	D	3	4	2	4	4	4	Insufficient FMS proficiency
983	Sports PE program	VI	12	D	3	3	2	2	4	3	Insufficient FMS proficiency
984	Sports PE program	VI	12	D	1	3	5	3	5	0	Insufficient FMS proficiency
985	Sports PE program	VI	12	D	4	3	1	3	2	5	Insufficient FMS proficiency
986	Sports PE program	VI	12	D	0	3	4	4	1	0	Insufficient FMS proficiency
987	Sports PE program	VI	12	D	2	2	3	3	2	2	Insufficient FMS proficiency
988	Sports PE program	VI	12	D	3	0	2	4	5	1	Insufficient FMS proficiency
989	Sports PE program	VI	12	D	3	0	4	4	4	3	Insufficient FMS proficiency
990	Sports PE program	VI	12	D	4	4	4	4	4	4	Good FMS proficiency
991	Traditional PE program	VII	13	CH	4	5	3	4	4	3	Elementary FMS proficiency
992	Traditional PE program	VII	13	CH	3	4	4	3	4	5	Elementary FMS proficiency
993	Traditional PE program	VII	13	CH	4	4	4	3	3	5	Elementary FMS proficiency
994	Traditional PE program	VII	13	CH	5	4	4	3	3	5	Elementary FMS proficiency
995	Traditional PE program	VII	13	CH	4	3	4	4	3	5	Elementary FMS proficiency
996	Traditional PE program	VII	13	CH	0	5	5	3	4	4	Insufficient FMS proficiency
997	Traditional PE program	VII	13	CH	0	5	4	3	2	4	Insufficient FMS proficiency
998	Traditional PE program	VII	13	CH	1	5	4	3	4	3	Insufficient FMS proficiency
999	Traditional PE program	VII	13	CH	3	5	2	3	4	4	Insufficient FMS proficiency
1000	Traditional PE program	VII	13	CH	4	5	2	3	2	5	Insufficient FMS proficiency
1001	Traditional PE program	VII	13	CH	4	5	2	3	4	5	Insufficient FMS proficiency
1002	Traditional PE program	VII	13	CH	5	5	5	3	1	3	Insufficient FMS proficiency
1003	Traditional PE program	VII	13	CH	3	5	4	4	2	3	Insufficient FMS proficiency
1004	Traditional PE program	VII	13	CH	3	5	5	4	2	3	Insufficient FMS proficiency
1005	Traditional PE program	VII	13	CH	0	5	3	5	2	4	Insufficient FMS proficiency
1006	Traditional PE program	VII	13	CH	0	5	2	5	4	4	Insufficient FMS proficiency
1007	Traditional PE program	VII	13	CH	0	4	0	2	4	5	Insufficient FMS proficiency
1008	Traditional PE program	VII	13	CH	4	4	4	2	2	5	Insufficient FMS proficiency
1009	Traditional PE program	VII	13	CH	2	4	3	3	3	4	Insufficient FMS proficiency
1010	Traditional PE program	VII	13	CH	3	4	2	3	3	4	Insufficient FMS proficiency
1011	Traditional PE program	VII	13	CH	2	4	1	5	2	4	Insufficient FMS proficiency
1012	Traditional PE program	VII	13	CH	0	3	0	2	3	3	Insufficient FMS proficiency
1013	Traditional PE program	VII	13	CH	5	3	4	3	2	4	Insufficient FMS proficiency
1014	Traditional PE program	VII	13	CH	0	3	3	4	3	4	Insufficient FMS proficiency
1015	Traditional PE program	VII	13	CH	3	3	5	4	2	5	Insufficient FMS proficiency
1016	Traditional PE program	VII	13	CH	3	2	4	1	3	3	Insufficient FMS proficiency
1017	Traditional PE program	VII	13	CH	0	2	3	2	4	4	Insufficient FMS proficiency
1018	Traditional PE program	VII	13	CH	3	2	4	2	2	4	Insufficient FMS proficiency
1019	Traditional PE program	VII	13	CH	0	2	3	4	3	4	Insufficient FMS proficiency
1020	Traditional PE program	VII	13	CH	0	1	0	3	2	4	Insufficient FMS proficiency
1021	Traditional PE program	VII	13	CH	3	1	2	3	2	4	Insufficient FMS proficiency
1022	Traditional PE program	VII	13	CH	2	1	4	4	3	5	Insufficient FMS proficiency
1023	Traditional PE program	VII	13	CH	2	1	1	4	2	5	Insufficient FMS proficiency
1024	Traditional PE program	VII	13	CH	0	0	0	0	2	3	Insufficient FMS proficiency
1025	Traditional PE program	VII	13	CH	2	0	0	0	1	4	Insufficient FMS proficiency
1026	Traditional PE program	VII	13	CH	0	0	0	1	2	3	Insufficient FMS proficiency
1027	Traditional PE program	VII	13	CH	0	0	3	2	3	3	Insufficient FMS proficiency
1028	Traditional PE program	VII	13	CH	0	0	2	2	1	1	Insufficient FMS proficiency
1029	Traditional PE program	VII	13	CH	0	0	1	2	2	4	Insufficient FMS proficiency
1030	Traditional PE program	VII	13	CH	1	0	3	2	4	5	Insufficient FMS proficiency
1031	Traditional PE program	VII	13	CH	0	0	0	3	4	5	Insufficient FMS proficiency
1032	Traditional PE program	VII	13	CH	0	0	0	3	3	4	Insufficient FMS proficiency
1033	Traditional PE program	VII	13	CH	0	0	3	3	2	3	Insufficient FMS proficiency
1034	Traditional PE program	VII	13	CH	2	0	0	3	4	5	Insufficient FMS proficiency
1035	Traditional PE program	VII	13	CH	2	0	1	3	1	4	Insufficient FMS proficiency
1036	Traditional PE program	VII	13	CH	0	0	0	4	4	5	Insufficient FMS proficiency
1037	Traditional PE program	VII	13	CH	0	0	1	4	3	3	Insufficient FMS proficiency
1038	Traditional PE program	VII	13	CH	5	0	1	4	2	4	Insufficient FMS proficiency
1039	Traditional PE program	VII	13	CH	4	4	5	4	4	5	Good FMS proficiency
1040	Traditional PE program	VII	13	D	4	5	5	3	3	3	Elementary FMS proficiency
1041	Traditional PE program	VII	13	D	5	5	3	3	3	4	Elementary FMS proficiency
1042	Traditional PE program	VII	13	D	3	5	5	4	3	4	Elementary FMS proficiency
1043	Traditional PE program	VII	13	D	3	5	5	4	3	4	Elementary FMS proficiency
1044	Traditional PE program	VII	13	D	5	5	5	4	3	5	Elementary FMS proficiency
1045	Traditional PE program	VII	13	D	5	5	4	5	5	5	Excellent FMS proficiency
1046	Traditional PE program	VII	13	D	0	5	0	2	2	3	Insufficient FMS proficiency
1047	Traditional PE program	VII	13	D	1	5	4	2	1	4	Insufficient FMS proficiency
1048	Traditional PE program	VII	13	D	4	5	3	2	2	3	Insufficient FMS proficiency
1049	Traditional PE program	VII	13	D	0	5	0	3	3	3	Insufficient FMS proficiency
1050	Traditional PE program	VII	13	D	1	5	2	3	3	2	Insufficient FMS proficiency
1051	Traditional PE program	VII	13	D	1	5	2	3	3	2	Insufficient FMS proficiency
1052	Traditional PE program	VII	13	D	2	5	5	3	1	2	Insufficient FMS proficiency
1053	Traditional PE program	VII	13	D	2	5	5	3	1	2	Insufficient FMS proficiency
1054	Traditional PE program	VII	13	D	2	5	4	3	2	1	Insufficient FMS proficiency
1055	Traditional PE program	VII	13	D	4	5	5	3	2	2	Insufficient FMS proficiency
1056	Traditional PE program	VII	13	D	5	5	5	4	1	5	Insufficient FMS proficiency
1057	Traditional PE program	VII	13	D	1	4	3	3	2	2	Insufficient FMS proficiency
1058	Traditional PE program	VII	13	D	2	4	3	3	4	4	Insufficient FMS proficiency
1059	Traditional PE program	VII	13	D	1	3	5	1	3	2	Insufficient FMS proficiency
1060	Traditional PE program	VII	13	D	1	3	5	1	3	2	Insufficient FMS proficiency
1061	Traditional PE program	VII	13	D	1	2	4	1	3	3	Insufficient FMS proficiency
1062	Traditional PE program	VII	13	D	0	1	0	2	3	3	Insufficient FMS proficiency
1063	Traditional PE program	VII	13	D	4	1	3	2	3	3	Insufficient FMS proficiency
1064	Traditional PE program	VII	13	D	4	1	2	2	3	3	Insufficient FMS proficiency
1065	Traditional PE program	VII	13	D	2	1	2	3	2	5	Insufficient FMS proficiency
1066	Traditional PE program	VII	13	D	2	1	2	3	2	4	Insufficient FMS proficiency
1067	Traditional PE program	VII	13	D	0	1	2	4	4	4	Insufficient FMS proficiency
1068	Traditional PE program	VII	13	D	0	0	0	0	2	4	Insufficient FMS proficiency
1069	Traditional PE program	VII	13	D	0	0	0	1	3	4	Insufficient FMS proficiency
1070	Traditional PE program	VII	13	D	0	0	2	2	1	0	Insufficient FMS proficiency
1071	Traditional PE program	VII	13	D	0	0	0	3	2	3	Insufficient FMS proficiency
1072	Traditional PE program	VII	13	D	0	0	0	3	2	3	Insufficient FMS proficiency
1073	Traditional PE program	VII	13	D	2	0	1	3	3	4	Insufficient FMS proficiency
1074	Traditional PE program	VII	13	D	2	0	0	3	1	3	Insufficient FMS proficiency
1075	Sports PE program	VII	13	CH	4	5	3	4	4	4	Elementarty FMS proficiency
1076	Sports PE program	VII	13	CH	3	4	3	3	4	5	Elementarty FMS proficiency
1077	Sports PE program	VII	13	CH	4	3	5	3	4	5	Elementarty FMS proficiency
1078	Sports PE program	VII	13	CH	3	4	4	4	3	3	Insufficient FMS proficiency
1079	Sports PE program	VII	13	CH	4	2	2	4	4	4	Insufficient FMS proficiency
1080	Sports PE program	VII	13	CH	0	1	3	3	2	3	Insufficient FMS proficiency
1081	Sports PE program	VII	13	CH	0	0	2	0	3	5	Insufficient FMS proficiency
1082	Sports PE program	VII	13	CH	0	0	0	3	2	5	Insufficient FMS proficiency
1083	Sports PE program	VII	13	CH	5	0	5	3	4	4	Insufficient FMS proficiency
1084	Sports PE program	VII	13	CH	5	0	4	3	4	4	Insufficient FMS proficiency
1085	Sports PE program	VII	13	CH	5	0	4	3	2	3	Insufficient FMS proficiency
1086	Sports PE program	VII	13	CH	5	5	5	4	4	5	Good FMS proficiency
1087	Sports PE program	VII	13	D	5	4	5	3	3	5	Elementarty FMS proficiency
1088	Sports PE program	VII	13	D	4	2	3	3	3	3	Insufficient FMS proficiency
1089	Sports PE program	VII	13	D	0	1	4	3	3	2	Insufficient FMS proficiency
1090	Sports PE program	VII	13	CH	4	3	4	3	3	4	Elementarty FMS proficiency
1091	Sports PE program	VII	13	CH	0	5	1	3	4	5	Insufficient FMS proficiency
1092	Sports PE program	VII	13	CH	1	5	4	4	3	5	Insufficient FMS proficiency
1093	Sports PE program	VII	13	CH	1	5	3	4	4	5	Insufficient FMS proficiency
1094	Sports PE program	VII	13	CH	0	5	5	5	4	5	Insufficient FMS proficiency
1095	Sports PE program	VII	13	CH	0	4	1	3	3	5	Insufficient FMS proficiency
1096	Sports PE program	VII	13	CH	5	4	1	3	1	0	Insufficient FMS proficiency
1097	Sports PE program	VII	13	CH	0	3	3	3	2	5	Insufficient FMS proficiency
1098	Sports PE program	VII	13	CH	4	3	2	4	2	5	Insufficient FMS proficiency
1099	Sports PE program	VII	13	CH	4	2	2	2	4	3	Insufficient FMS proficiency
1100	Sports PE program	VII	13	CH	4	2	2	2	4	3	Insufficient FMS proficiency
1101	Sports PE program	VII	13	CH	2	0	2	2	4	2	Insufficient FMS proficiency
1102	Sports PE program	VII	13	CH	4	0	4	2	3	2	Insufficient FMS proficiency
1103	Sports PE program	VII	13	CH	4	0	5	3	4	5	Insufficient FMS proficiency
1104	Sports PE program	VII	13	CH	0	0	1	4	4	5	Insufficient FMS proficiency
1105	Sports PE program	VII	13	CH	2	0	3	4	4	4	Insufficient FMS proficiency
1106	Sports PE program	VII	13	CH	4	5	5	4	4	5	Good FMS proficiency
1107	Sports PE program	VII	13	CH	4	5	4	4	4	5	Good FMS proficiency
1108	Sports PE program	VII	13	D	4	5	4	3	3	4	Elementarty FMS proficiency
1109	Sports PE program	VII	13	D	0	5	0	3	2	4	Insufficient FMS proficiency
1110	Sports PE program	VII	13	D	0	5	0	3	2	4	Insufficient FMS proficiency
1111	Sports PE program	VII	13	D	2	5	5	3	4	1	Insufficient FMS proficiency
1112	Sports PE program	VII	13	D	2	5	4	3	1	1	Insufficient FMS proficiency
1113	Sports PE program	VII	13	D	2	5	5	4	5	3	Insufficient FMS proficiency
1114	Sports PE program	VII	13	D	2	4	5	3	2	5	Insufficient FMS proficiency
1115	Sports PE program	VII	13	D	1	3	5	4	2	2	Insufficient FMS proficiency
1116	Sports PE program	VII	13	D	3	0	5	4	1	3	Insufficient FMS proficiency
1117	Traditional PE program	VIII	14	CH	3	5	4	4	4	5	Elementary FMS proficiency
1118	Traditional PE program	VIII	14	CH	3	5	5	4	4	5	Elementary FMS proficiency
1119	Traditional PE program	VIII	14	CH	3	4	5	3	5	5	Elementary FMS proficiency
1120	Traditional PE program	VIII	14	CH	3	4	3	3	4	3	Elementary FMS proficiency
1121	Traditional PE program	VIII	14	CH	3	4	5	3	3	4	Elementary FMS proficiency
1122	Traditional PE program	VIII	14	CH	3	3	4	3	3	5	Elementary FMS proficiency
1123	Traditional PE program	VIII	14	CH	3	3	5	3	4	3	Elementary FMS proficiency
1124	Traditional PE program	VIII	14	CH	4	3	3	3	4	4	Elementary FMS proficiency
1125	Traditional PE program	VIII	14	CH	5	5	4	5	5	5	Excellent FMS proficiency
1126	Traditional PE program	VIII	14	CH	4	5	0	2	2	2	Insufficient FMS proficiency
1127	Traditional PE program	VIII	14	CH	0	5	2	3	2	5	Insufficient FMS proficiency
1128	Traditional PE program	VIII	14	CH	1	5	5	3	3	4	Insufficient FMS proficiency
1129	Traditional PE program	VIII	14	CH	0	5	4	4	4	4	Insufficient FMS proficiency
1130	Traditional PE program	VIII	14	CH	0	5	2	4	1	4	Insufficient FMS proficiency
1131	Traditional PE program	VIII	14	CH	0	3	2	2	2	5	Insufficient FMS proficiency
1132	Traditional PE program	VIII	14	CH	2	3	1	2	3	4	Insufficient FMS proficiency
1133	Traditional PE program	VIII	14	CH	1	3	0	3	5	5	Insufficient FMS proficiency
1134	Traditional PE program	VIII	14	CH	3	3	1	3	2	4	Insufficient FMS proficiency
1135	Traditional PE program	VIII	14	CH	4	3	0	3	3	3	Insufficient FMS proficiency
1136	Traditional PE program	VIII	14	CH	1	2	4	3	3	3	Insufficient FMS proficiency
1137	Traditional PE program	VIII	14	CH	3	2	2	3	3	5	Insufficient FMS proficiency
1138	Traditional PE program	VIII	14	CH	4	2	0	3	2	4	Insufficient FMS proficiency
1139	Traditional PE program	VIII	14	CH	4	2	2	4	3	4	Insufficient FMS proficiency
1140	Traditional PE program	VIII	14	CH	0	1	5	3	2	1	Insufficient FMS proficiency
1141	Traditional PE program	VIII	14	CH	0	1	0	3	4	3	Insufficient FMS proficiency
1142	Traditional PE program	VIII	14	CH	5	1	2	3	2	5	Insufficient FMS proficiency
1143	Traditional PE program	VIII	14	CH	4	0	2	0	3	4	Insufficient FMS proficiency
1144	Traditional PE program	VIII	14	CH	0	0	2	2	3	5	Insufficient FMS proficiency
1145	Traditional PE program	VIII	14	CH	0	0	0	2	1	0	Insufficient FMS proficiency
1146	Traditional PE program	VIII	14	CH	1	0	0	2	4	5	Insufficient FMS proficiency
1147	Traditional PE program	VIII	14	CH	1	0	0	2	2	3	Insufficient FMS proficiency
1148	Traditional PE program	VIII	14	CH	1	0	1	2	1	1	Insufficient FMS proficiency
1149	Traditional PE program	VIII	14	CH	2	0	5	2	1	3	Insufficient FMS proficiency
1150	Traditional PE program	VIII	14	CH	3	0	2	2	3	3	Insufficient FMS proficiency
1151	Traditional PE program	VIII	14	CH	4	0	3	2	4	3	Insufficient FMS proficiency
1152	Traditional PE program	VIII	14	CH	5	0	5	2	2	4	Insufficient FMS proficiency
1153	Traditional PE program	VIII	14	CH	1	0	4	3	4	5	Insufficient FMS proficiency
1154	Traditional PE program	VIII	14	CH	1	0	4	3	5	3	Insufficient FMS proficiency
1155	Traditional PE program	VIII	14	CH	1	0	4	3	4	3	Insufficient FMS proficiency
1156	Traditional PE program	VIII	14	CH	1	0	1	3	3	5	Insufficient FMS proficiency
1157	Traditional PE program	VIII	14	CH	1	0	0	3	4	3	Insufficient FMS proficiency
1158	Traditional PE program	VIII	14	CH	1	0	3	3	3	1	Insufficient FMS proficiency
1159	Traditional PE program	VIII	14	CH	1	0	0	3	2	4	Insufficient FMS proficiency
1160	Traditional PE program	VIII	14	CH	1	0	2	3	3	3	Insufficient FMS proficiency
1161	Traditional PE program	VIII	14	CH	2	0	0	3	1	5	Insufficient FMS proficiency
1162	Traditional PE program	VIII	14	CH	2	0	2	3	2	4	Insufficient FMS proficiency
1163	Traditional PE program	VIII	14	CH	2	0	5	3	1	2	Insufficient FMS proficiency
1164	Traditional PE program	VIII	14	CH	2	0	5	3	3	3	Insufficient FMS proficiency
1165	Traditional PE program	VIII	14	CH	3	0	4	3	3	4	Insufficient FMS proficiency
1166	Traditional PE program	VIII	14	CH	5	0	0	3	3	4	Insufficient FMS proficiency
1167	Traditional PE program	VIII	14	CH	5	0	2	3	2	3	Insufficient FMS proficiency
1168	Traditional PE program	VIII	14	CH	0	0	0	4	5	5	Insufficient FMS proficiency
1169	Traditional PE program	VIII	14	CH	1	0	5	4	1	5	Insufficient FMS proficiency
1170	Traditional PE program	VIII	14	CH	2	0	4	4	3	5	Insufficient FMS proficiency
1171	Traditional PE program	VIII	14	CH	2	0	3	4	4	3	Insufficient FMS proficiency
1172	Traditional PE program	VIII	14	CH	2	0	0	4	2	4	Insufficient FMS proficiency
1173	Traditional PE program	VIII	14	CH	2	0	3	4	3	5	Insufficient FMS proficiency
1174	Traditional PE program	VIII	14	CH	2	0	4	4	2	4	Insufficient FMS proficiency
1175	Traditional PE program	VIII	14	CH	2	0	3	4	3	3	Insufficient FMS proficiency
1176	Traditional PE program	VIII	14	CH	3	0	3	4	2	4	Insufficient FMS proficiency
1177	Traditional PE program	VIII	14	CH	3	0	0	4	3	3	Insufficient FMS proficiency
1178	Traditional PE program	VIII	14	CH	3	0	2	4	1	3	Insufficient FMS proficiency
1179	Traditional PE program	VIII	14	CH	1	0	0	5	4	2	Insufficient FMS proficiency
1180	Traditional PE program	VIII	14	CH	4	4	5	4	4	5	Good FMS proficiency
1181	Traditional PE program	VIII	14	D	3	3	4	3	3	3	Elementary FMS proficiency
1182	Traditional PE program	VIII	14	D	3	3	4	3	3	3	Elementary FMS proficiency
1183	Traditional PE program	VIII	14	D	4	5	5	5	5	5	Excellent FMS proficiency
1184	Traditional PE program	VIII	14	D	0	5	4	3	2	4	Insufficient FMS proficiency
1185	Traditional PE program	VIII	14	D	1	5	4	3	3	3	Insufficient FMS proficiency
1186	Traditional PE program	VIII	14	D	4	5	5	3	0	4	Insufficient FMS proficiency
1187	Traditional PE program	VIII	14	D	4	5	5	3	0	3	Insufficient FMS proficiency
1188	Traditional PE program	VIII	14	D	0	4	2	2	2	1	Insufficient FMS proficiency
1189	Traditional PE program	VIII	14	D	2	4	2	2	2	3	Insufficient FMS proficiency
1190	Traditional PE program	VIII	14	D	5	4	3	3	2	2	Insufficient FMS proficiency
1191	Traditional PE program	VIII	14	D	4	4	4	4	3	2	Insufficient FMS proficiency
1192	Traditional PE program	VIII	14	D	3	3	0	2	3	3	Insufficient FMS proficiency
1193	Traditional PE program	VIII	14	D	0	3	5	3	2	3	Insufficient FMS proficiency
1194	Traditional PE program	VIII	14	D	1	3	5	3	1	2	Insufficient FMS proficiency
1195	Traditional PE program	VIII	14	D	1	3	5	3	2	2	Insufficient FMS proficiency
1196	Traditional PE program	VIII	14	D	2	3	5	3	0	5	Insufficient FMS proficiency
1197	Traditional PE program	VIII	14	D	4	3	2	3	3	5	Insufficient FMS proficiency
1198	Traditional PE program	VIII	14	D	1	3	4	4	3	3	Insufficient FMS proficiency
1199	Traditional PE program	VIII	14	D	1	3	5	4	0	4	Insufficient FMS proficiency
1200	Traditional PE program	VIII	14	D	4	2	4	2	2	3	Insufficient FMS proficiency
1201	Traditional PE program	VIII	14	D	4	2	0	3	2	2	Insufficient FMS proficiency
1202	Traditional PE program	VIII	14	D	0	2	0	4	2	2	Insufficient FMS proficiency
1203	Traditional PE program	VIII	14	D	3	2	4	4	2	3	Insufficient FMS proficiency
1204	Traditional PE program	VIII	14	D	0	1	2	2	3	3	Insufficient FMS proficiency
1205	Traditional PE program	VIII	14	D	2	1	5	3	3	3	Insufficient FMS proficiency
1206	Traditional PE program	VIII	14	D	3	1	4	3	2	3	Insufficient FMS proficiency
1207	Traditional PE program	VIII	14	D	0	1	0	5	2	3	Insufficient FMS proficiency
1208	Traditional PE program	VIII	14	D	4	1	5	5	4	4	Insufficient FMS proficiency
1209	Traditional PE program	VIII	14	D	0	0	2	1	3	2	Insufficient FMS proficiency
1210	Traditional PE program	VIII	14	D	1	0	5	1	1	0	Insufficient FMS proficiency
1211	Traditional PE program	VIII	14	D	1	0	4	1	1	2	Insufficient FMS proficiency
1212	Traditional PE program	VIII	14	D	3	0	0	2	3	3	Insufficient FMS proficiency
1213	Traditional PE program	VIII	14	D	0	0	4	3	3	2	Insufficient FMS proficiency
1214	Traditional PE program	VIII	14	D	0	0	2	3	2	5	Insufficient FMS proficiency
1215	Traditional PE program	VIII	14	D	0	0	2	3	2	3	Insufficient FMS proficiency
1216	Traditional PE program	VIII	14	D	0	0	4	3	1	2	Insufficient FMS proficiency
1217	Traditional PE program	VIII	14	D	1	0	5	3	2	3	Insufficient FMS proficiency
1218	Traditional PE program	VIII	14	D	2	0	0	3	0	3	Insufficient FMS proficiency
1219	Traditional PE program	VIII	14	D	1	0	4	4	1	2	Insufficient FMS proficiency
1220	Traditional PE program	VIII	14	D	4	0	0	4	3	3	Insufficient FMS proficiency
1221	Sports PE program	VIII	14	CH	3	5	5	5	4	5	Elementarty FMS proficiency
1222	Sports PE program	VIII	14	CH	4	4	3	4	4	5	Elementarty FMS proficiency
1223	Sports PE program	VIII	14	CH	3	3	4	4	4	5	Elementarty FMS proficiency
1224	Sports PE program	VIII	14	CH	5	3	4	4	4	5	Elementarty FMS proficiency
1225	Sports PE program	VIII	14	CH	1	5	4	5	2	1	Insufficient FMS proficiency
1226	Sports PE program	VIII	14	CH	2	5	0	5	4	0	Insufficient FMS proficiency
1227	Sports PE program	VIII	14	CH	2	5	3	5	3	2	Insufficient FMS proficiency
1228	Sports PE program	VIII	14	CH	3	5	3	5	3	0	Insufficient FMS proficiency
1229	Sports PE program	VIII	14	CH	4	4	5	5	4	0	Insufficient FMS proficiency
1230	Sports PE program	VIII	14	CH	5	4	5	5	2	5	Insufficient FMS proficiency
1231	Sports PE program	VIII	14	CH	3	3	5	4	3	0	Insufficient FMS proficiency
1232	Sports PE program	VIII	14	CH	1	3	2	5	4	5	Insufficient FMS proficiency
1233	Sports PE program	VIII	14	CH	0	2	4	4	4	0	Insufficient FMS proficiency
1234	Sports PE program	VIII	14	CH	1	1	2	4	3	5	Insufficient FMS proficiency
1235	Sports PE program	VIII	14	CH	2	1	1	4	2	3	Insufficient FMS proficiency
1236	Sports PE program	VIII	14	CH	2	0	2	5	3	4	Insufficient FMS proficiency
1237	Sports PE program	VIII	14	CH	2	0	2	5	3	4	Insufficient FMS proficiency
1238	Sports PE program	VIII	14	CH	4	4	4	4	4	5	Good FMS proficiency
1239	Sports PE program	VIII	14	CH	4	4	4	4	4	5	Good FMS proficiency
1240	Sports PE program	VIII	14	D	3	5	4	5	5	3	Elementarty FMS proficiency
1241	Sports PE program	VIII	14	D	3	5	4	5	5	3	Elementarty FMS proficiency
1242	Sports PE program	VIII	14	D	3	5	5	5	3	3	Elementarty FMS proficiency
1243	Sports PE program	VIII	14	D	0	5	5	3	2	3	Insufficient FMS proficiency
1244	Sports PE program	VIII	14	D	0	5	5	4	2	2	Insufficient FMS proficiency
1245	Sports PE program	VIII	14	D	1	5	5	4	2	4	Insufficient FMS proficiency
1246	Sports PE program	VIII	14	D	2	5	4	4	2	4	Insufficient FMS proficiency
1247	Sports PE program	VIII	14	D	1	4	2	4	2	3	Insufficient FMS proficiency
1248	Sports PE program	VIII	14	D	0	0	5	4	3	5	Insufficient FMS proficiency
1249	Sports PE program	VIII	14	D	1	0	0	4	2	0	Insufficient FMS proficiency
1250	Sports PE program	VIII	14	D	4	5	5	5	4	4	Good FMS proficiency
1251	Sports PE program	VIII	14	CH	5	5	5	3	4	5	Elementarty FMS proficiency
1252	Sports PE program	VIII	14	CH	5	5	5	3	4	3	Elementarty FMS proficiency
1253	Sports PE program	VIII	14	CH	5	4	5	3	4	5	Elementarty FMS proficiency
1254	Sports PE program	VIII	14	CH	5	4	5	3	3	5	Elementarty FMS proficiency
1255	Sports PE program	VIII	14	CH	4	3	4	4	4	4	Elementarty FMS proficiency
1256	Sports PE program	VIII	14	CH	5	5	5	4	5	5	Excellent FMS proficiency
1257	Sports PE program	VIII	14	CH	5	5	5	5	5	5	Excellent FMS proficiency
1258	Sports PE program	VIII	14	CH	4	5	4	2	4	3	Insufficient FMS proficiency
1259	Sports PE program	VIII	14	CH	5	5	5	4	2	4	Insufficient FMS proficiency
1260	Sports PE program	VIII	14	CH	0	4	5	2	3	5	Insufficient FMS proficiency
1261	Sports PE program	VIII	14	CH	3	4	5	2	2	4	Insufficient FMS proficiency
1262	Sports PE program	VIII	14	CH	5	4	5	2	3	3	Insufficient FMS proficiency
1263	Sports PE program	VIII	14	CH	5	1	5	3	4	4	Insufficient FMS proficiency
1264	Sports PE program	VIII	14	CH	3	0	5	3	2	3	Insufficient FMS proficiency
1265	Sports PE program	VIII	14	CH	4	0	0	3	5	5	Insufficient FMS proficiency
1266	Sports PE program	VIII	14	CH	4	0	4	3	3	3	Insufficient FMS proficiency
1267	Sports PE program	VIII	14	CH	4	0	5	4	4	4	Insufficient FMS proficiency
1268	Sports PE program	VIII	14	CH	4	0	4	4	2	4	Insufficient FMS proficiency
1269	Sports PE program	VIII	14	CH	4	0	1	4	4	2	Insufficient FMS proficiency
1270	Sports PE program	VIII	14	CH	4	5	5	4	4	5	Good FMS proficiency
1271	Sports PE program	VIII	14	CH	4	5	5	4	4	5	Good FMS proficiency
1272	Sports PE program	VIII	14	CH	4	5	4	4	4	4	Good FMS proficiency
1273	Sports PE program	VIII	14	CH	5	5	5	4	4	5	Good FMS proficiency
1274	Sports PE program	VIII	14	CH	5	4	5	4	4	5	Good FMS proficiency
1275	Sports PE program	VIII	14	CH	5	4	5	4	4	4	Good FMS proficiency
1276	Sports PE program	VIII	14	CH	5	4	5	4	4	4	Good FMS proficiency
1277	Sports PE program	VIII	14	CH	5	4	4	4	5	4	Good FMS proficiency
1278	Sports PE program	VIII	14	CH	5	4	5	5	4	4	Good FMS proficiency
1279	Sports PE program	VIII	14	D	3	5	5	3	4	3	Elementarty FMS proficiency
1280	Sports PE program	VIII	14	D	3	5	5	3	3	3	Elementarty FMS proficiency
1281	Sports PE program	VIII	14	D	5	5	5	3	4	3	Elementarty FMS proficiency
1282	Sports PE program	VIII	14	D	4	4	5	3	4	3	Elementarty FMS proficiency
1283	Sports PE program	VIII	14	D	5	4	4	3	4	4	Elementarty FMS proficiency
1284	Sports PE program	VIII	14	D	5	3	5	3	3	4	Elementarty FMS proficiency
1285	Sports PE program	VIII	14	D	5	3	3	5	3	5	Elementarty FMS proficiency
1286	Sports PE program	VIII	14	D	5	5	4	3	3	5	Elementarty FMS proficiency
1287	Sports PE program	VIII	14	D	4	5	5	3	3	2	Insufficient FMS proficiency
1288	Sports PE program	VIII	14	D	5	4	4	2	3	2	Insufficient FMS proficiency
1289	Sports PE program	VIII	14	D	0	4	5	3	2	3	Insufficient FMS proficiency
1290	Sports PE program	VIII	14	D	0	4	5	3	3	3	Insufficient FMS proficiency
1291	Sports PE program	VIII	14	D	4	4	4	3	2	3	Insufficient FMS proficiency
1292	Sports PE program	VIII	14	D	4	4	4	3	3	3	Insufficient FMS proficiency
1293	Sports PE program	VIII	14	D	5	3	5	2	4	4	Insufficient FMS proficiency
1294	Sports PE program	VIII	14	D	3	3	5	3	3	4	Elementarty FMS proficiency
1295	Sports PE program	VIII	14	D	3	0	0	2	3	3	Insufficient FMS proficiency
1296	Sports PE program	VIII	14	D	5	0	5	3	2	4	Insufficient FMS proficiency
1297	Sports PE program	VIII	14	D	4	5	4	4	4	4	Good FMS proficiency
1298	Sports PE program	VIII	14	D	5	5	5	4	4	4	Good FMS proficiency
1299	Sports PE program	VIII	14	D	5	4	5	4	4	5	Good FMS proficiency
1300	Sports PE program	VIII	14	CH	3	5	4	5	3	5	Elementarty FMS proficiency
1301	Sports PE program	VIII	14	CH	3	4	5	5	4	5	Elementarty FMS proficiency
1302	Sports PE program	VIII	14	CH	2	3	4	4	4	5	Insufficient FMS proficiency
1303	Sports PE program	VIII	14	CH	1	2	4	4	4	5	Insufficient FMS proficiency
1304	Sports PE program	VIII	14	CH	2	2	5	4	4	5	Insufficient FMS proficiency
1305	Sports PE program	VIII	14	CH	2	2	5	4	4	3	Insufficient FMS proficiency
1306	Sports PE program	VIII	14	CH	3	2	5	5	4	4	Insufficient FMS proficiency
1307	Sports PE program	VIII	14	CH	1	0	4	4	4	5	Insufficient FMS proficiency
1308	Sports PE program	VIII	14	CH	1	0	4	4	2	5	Insufficient FMS proficiency
1309	Sports PE program	VIII	14	CH	4	5	4	4	5	5	Good FMS proficiency
1310	Sports PE program	VIII	14	CH	4	5	4	4	4	5	Good FMS proficiency
1311	Sports PE program	VIII	14	CH	4	4	5	4	4	5	Good FMS proficiency
1312	Sports PE program	VIII	14	CH	4	4	4	4	4	5	Good FMS proficiency
1313	Sports PE program	VIII	14	CH	3	5	5	3	4	4	Elementarty FMS proficiency
1314	Sports PE program	VIII	14	CH	0	5	4	3	4	5	Insufficient FMS proficiency
1315	Sports PE program	VIII	14	CH	4	5	1	4	4	3	Insufficient FMS proficiency
1316	Sports PE program	VIII	14	CH	2	4	5	2	2	3	Insufficient FMS proficiency
1317	Sports PE program	VIII	14	CH	0	4	4	3	2	2	Insufficient FMS proficiency
1318	Sports PE program	VIII	14	CH	2	3	4	3	4	3	Insufficient FMS proficiency
1319	Sports PE program	VIII	14	CH	3	2	5	2	3	2	Insufficient FMS proficiency
1320	Sports PE program	VIII	14	CH	4	0	5	2	4	2	Insufficient FMS proficiency
1321	Sports PE program	VIII	14	CH	0	0	2	3	2	4	Insufficient FMS proficiency
1322	Sports PE program	VIII	14	CH	4	0	4	3	2	5	Insufficient FMS proficiency
1323	Sports PE program	VIII	14	CH	4	4	4	4	4	5	Good FMS proficiency
1324	Sports PE program	VIII	14	D	4	5	5	3	5	3	Elementarty FMS proficiency
1325	Sports PE program	VIII	14	D	3	4	4	3	5	3	Elementarty FMS proficiency
1326	Sports PE program	VIII	14	D	4	4	5	4	4	3	Elementarty FMS proficiency
1327	Sports PE program	VIII	14	D	3	3	3	4	3	3	Elementarty FMS proficiency
1328	Sports PE program	VIII	14	D	0	5	5	3	2	1	Insufficient FMS proficiency
1329	Sports PE program	VIII	14	D	2	5	5	3	2	2	Insufficient FMS proficiency
1330	Sports PE program	VIII	14	D	3	3	3	4	3	2	Insufficient FMS proficiency
1331	Sports PE program	VIII	14	D	4	5	4	4	4	4	Good FMS proficiency
1332	Sports PE program	VIII	14	D	4	5	5	4	5	4	Good FMS proficiency
